# Supplementary material for: Gene expression profiling in pure neural leprosy: insights into pathogenesis and diagnostic biomarkers
Source: Front Immunol. 2025 May 12;16:1550687. doi: 10.3389/fimmu.2025.1550687 (PMC12104059; doi:10.3389/fimmu.2025.1550687)
Supplement: Supplementary file 3 [file Table1.xlsx]

## Sheet: tmp
Table S2| Differentially expressed genes in RNAseq analysis of PNL vs. Non-Leprosy controls. Statistically differentially expressed genes are highlighted in pink (upregulated) and blue (downregulated) (parameter: |log2FC| ≥ 1 and padj ≤ 0.1). Genes are arranged in descending order of padj values. Log2FC- Log2FoldChange; lfcSE - log2FC Standard error; padj - Adjusted p value.
SYMBOL	ENTREZID	GENENAME	baseMean	log2FoldChange	lfcSE	pvalue	padj
IGKV1-12	28940	immunoglobulin kappa variable 1-12	611.883	10.321	1.31329	4.06503e-18	6.1634e-14		LEGEND
IGKV1D-13	28902	immunoglobulin kappa variable 1D-13	355.474	8.38293	1.39892	5.56456e-12	2.34361e-09			Downregulated genes
IGLV2-8	28817	immunoglobulin lambda variable 2-8	3682.95	8.04442	1.26423	7.44338e-13	5.64282e-10			Upregulated gene
IGHV3-21	28444	immunoglobulin heavy variable 3-21	642.935	7.82207	1.3667	3.70288e-11	1.0593e-08
GAS2L2	246176	growth arrest specific 2 like 2	11.6801	-5.66508	1.33513	9.16774e-08	5.47249e-06
IGHV3-7	28452	immunoglobulin heavy variable 3-7	1086.62	7.66527	1.01097	2.08902e-16	1.05579e-12
IGLV2-14	28815	immunoglobulin lambda variable 2-14	3445.94	7.32283	1.01569	3.9235e-15	9.91468e-12
IGLV1-44	28823	immunoglobulin lambda variable 1-44	893.685	7.30693	1.13412	6.92905e-13	5.64282e-10
IGLV3-1	28809	immunoglobulin lambda variable 3-1	2116.71	7.26667	1.35591	3.44467e-10	6.21764e-08
IGLV2-11	28816	immunoglobulin lambda variable 2-11	1035.03	7.06453	1.21907	3.65336e-11	1.0593e-08
IGHV3-33	28434	immunoglobulin heavy variable 3-33	1106.29	7.04456	1.30257	2.95345e-10	5.59753e-08
IGKV2-28	28921	immunoglobulin kappa variable 2-28	1181.79	7.01374	1.12151	2.534e-12	1.37216e-09
IGKV2-30	28919	immunoglobulin kappa variable 2-30	710.753	6.93363	1.05124	3.02538e-13	3.03849e-10
IGLL5	100423062	immunoglobulin lambda like polypeptide 5	8813.8	6.9135	0.952076	3.20308e-15	9.71303e-12
IGKV1-17	28937	immunoglobulin kappa variable 1-17	263.883	6.80887	1.2592	3.23099e-10	6.04793e-08
IGHV1-2	28474	immunoglobulin heavy variable 1-2	1104.92	6.64255	1.41159	9.76267e-09	9.35828e-07
TRIM67	440730	tripartite motif containing 67	8.69548	-5.32303	0.992195	4.73318e-10	7.63451e-08
STAP1	26228	signal transducing adaptor family member 1	37.4303	6.57937	0.972635	1.08227e-13	1.36744e-10
IGKV3-20	28912	immunoglobulin kappa variable 3-20	3951.88	6.57701	0.996585	3.20643e-13	3.03849e-10
IL1RAPL1	11141	interleukin 1 receptor accessory protein like 1	19.3543	-3.31593	0.545224	3.97851e-11	1.07891e-08
IGKV4-1	28908	immunoglobulin kappa variable 4-1	1949.93	6.49214	0.936911	3.58721e-14	5.43893e-11
PRAP1	118471	proline rich acidic protein 1	411.98	-2.70142	0.679666	2.9758e-06	8.72711e-05
MAP1LC3B2	643246	microtubule associated protein 1 light chain 3 beta 2	37.8544	-2.70029	0.432524	4.57599e-11	1.21721e-08
MEGF10	84466	multiple EGF like domains 10	42.034	-2.68775	0.793767	1.65549e-05	0.000351056
IGKV1-5	28299	immunoglobulin kappa variable 1-5	2093.6	6.44023	1.18065	2.76634e-10	5.40916e-08
IGHV1-69D	102723169	immunoglobulin heavy variable 1-69D	682.671	6.43812	1.25423	1.42647e-09	1.96619e-07
IGHV3-15	28448	immunoglobulin heavy variable 3-15	554.776	6.43149	1.56524	1.13501e-07	6.49398e-06
IGLV3-21	28796	immunoglobulin lambda variable 3-21	1083.2	6.42705	1.00721	1.31539e-12	8.67126e-10
ADGRB3	577	adhesion G protein-coupled receptor B3	53.7023	-2.66986	0.638351	1.49626e-06	5.06391e-05
ALAS2	212	5'-aminolevulinate synthase 2	12.8497	-2.63241	1.01796	9.98627e-05	0.00151412
IGLV1-51	28820	immunoglobulin lambda variable 1-51	787.329	6.41044	1.09933	3.52918e-11	1.0593e-08
CASP2	835	caspase 2	154.018	-2.5165	0.896764	7.07663e-05	0.00114755
IGLV2-23	28813	immunoglobulin lambda variable 2-23	945.374	6.25265	0.965925	7.38593e-13	5.64282e-10
KIF5A	3798	kinesin family member 5A	129.755	-2.50407	0.435118	1.07879e-09	1.57276e-07
IGLC1	3537	immunoglobulin lambda constant 1	9556.34	6.20587	1.05117	2.36587e-11	7.97142e-09
NTNG1	22854	netrin G1	322.185	-2.43554	0.369162	6.4242e-12	2.63253e-09
PSD2	84249	pleckstrin and Sec7 domain containing 2	39.1985	-2.41489	0.418957	1.09793e-09	1.58124e-07
IGHV2-5	28457	immunoglobulin heavy variable 2-5	227.263	6.14489	1.45147	8.08254e-08	4.92159e-06
INSC	387755	INSC spindle orientation adaptor protein	386.289	-2.39423	0.473778	4.63037e-08	3.16242e-06
ILDR2	387597	immunoglobulin like domain containing receptor 2	63.1703	-2.38744	0.771955	4.10922e-05	0.000738198
FREM2	341640	FRAS1 related extracellular matrix 2	190.279	-2.3751	0.478214	7.04273e-08	4.43078e-06
IGLC3	3539	immunoglobulin lambda constant 3 (Kern-Oz+ marker)	11188.5	6.05139	0.855555	1.30031e-14	2.81646e-11
MS4A1	931	membrane spanning 4-domains A1	723.563	5.85888	1.23449	1.00652e-08	9.53799e-07
IGLV1-47	28822	immunoglobulin lambda variable 1-47	916.848	5.83679	1.72634	1.42291e-06	4.85906e-05
ATP2B2	491	ATPase plasma membrane Ca2+ transporting 2	203.968	-2.36186	0.539253	8.65311e-07	3.30475e-05
MYRF	745	myelin regulatory factor	750.433	-2.35601	0.487379	1.30177e-07	7.12545e-06
CHMP1B2P	101060146	charged multivesicular body protein 1B2, pseudogene	32.2433	-2.34624	0.549813	1.32729e-06	4.58414e-05
SYT10	341359	synaptotagmin 10	16.4395	-2.33096	1.04899	0.000250549	0.00310361
IGHV5-51	28388	immunoglobulin heavy variable 5-51	475.403	5.82401	1.65022	9.64425e-07	3.61052e-05
IGKV1D-39	28893	immunoglobulin kappa variable 1D-39	1944.12	5.75499	0.978994	2.69419e-11	8.69134e-09
IGKV3-15	28913	immunoglobulin kappa variable 3-15	3006.23	5.72751	1.20416	9.81378e-09	9.35828e-07
BLK	640	BLK proto-oncogene, Src family tyrosine kinase	457.413	5.66726	1.25307	2.8483e-08	2.20336e-06
IGHV4-59	28392	immunoglobulin heavy variable 4-59	613.954	5.52606	1.78103	3.36382e-06	9.68419e-05
IGHA2	3494	immunoglobulin heavy constant alpha 2 (A2m marker)	6479.09	5.47742	0.889368	4.80481e-12	2.20759e-09
IGHG2	3501	immunoglobulin heavy constant gamma 2 (G2m marker)	23268	5.43231	1.0814	2.79986e-09	3.45134e-07
IGLV3-19	28797	immunoglobulin lambda variable 3-19	423.125	5.33912	1.33233	2.54885e-07	1.25473e-05
IGHV3-23	28442	immunoglobulin heavy variable 3-23	1066.39	5.26436	1.34122	3.55199e-07	1.63198e-05
TFAP2B	7021	transcription factor AP-2 beta	62.2456	-2.33081	0.748802	4.03352e-05	0.000728918
CYP4F35P	284233	cytochrome P450 family 4 subfamily F member 35, pseudogene	320.98	-2.30662	0.478429	1.39313e-07	7.5438e-06
IGHA1	3493	immunoglobulin heavy constant alpha 1	27049.3	5.21295	1.02185	1.92214e-09	2.60209e-07
IGLV1-40	28825	immunoglobulin lambda variable 1-40	1360.67	5.20662	1.69032	4.34918e-06	0.000119142
TLL2	7093	tolloid like 2	125.747	-2.2957	0.468118	9.58422e-08	5.65432e-06
IGHV3-74	28408	immunoglobulin heavy variable 3-74	357.423	5.20431	1.7297	5.11502e-06	0.000135821
PLXNB3	5365	plexin B3	760.827	-2.28831	0.713402	3.27031e-05	0.00061291
CCDC184	387856	coiled-coil domain containing 184	244.395	-2.26951	0.572478	3.85307e-06	0.000108588
IGKV1-9	28941	immunoglobulin kappa variable 1-9	621.243	5.17389	1.30243	3.10295e-07	1.46564e-05
SLITRK2	84631	SLIT and NTRK like family member 2	226.187	-2.26424	0.400502	2.15717e-09	2.77179e-07
SCN7A	6332	sodium voltage-gated channel alpha subunit 7	345.879	-2.25758	0.507998	6.83017e-07	2.76653e-05
CYP4F29P	54055	cytochrome P450 family 4 subfamily F member 29, pseudogene	393.587	-2.22333	0.560739	3.85113e-06	0.000108588
TMEM132B	114795	transmembrane protein 132B	340.677	-2.21946	0.571077	4.96767e-06	0.000133309
IGHV1-18	28468	immunoglobulin heavy variable 1-18	476.054	5.11558	1.56226	2.86411e-06	8.48156e-05
IGLC2	3538	immunoglobulin lambda constant 2	12833.3	5.08374	0.89599	8.4217e-11	2.05951e-08
IGKV1-6	28943	immunoglobulin kappa variable 1-6	289.861	5.05509	1.32474	5.74825e-07	2.39445e-05
DRD2	1813	dopamine receptor D2	76.2552	-2.21014	0.438782	5.13939e-08	3.47872e-06
LRP1B	53353	LDL receptor related protein 1B	42.7045	-2.19935	1.17879	0.000519381	0.00553787
P2RY10	27334	P2Y receptor family member 10	81.6127	5.05101	0.693723	2.1449e-15	8.13024e-12
TSPAN8	7103	tetraspanin 8	808.697	-2.19551	0.367292	3.38637e-10	6.18604e-08
CD79A	973	CD79a molecule	1135.68	5.0282	1.02406	5.25156e-09	5.72836e-07
IGLV6-57	28778	immunoglobulin lambda variable 6-57	534.213	5.01755	1.9676	1.423e-05	0.000311336
CHIT1	1118	chitinase 1	4211.45	4.96475	1.10664	4.03447e-08	2.85829e-06
SIPA1L2	57568	signal induced proliferation associated 1 like 2	284.956	-2.18758	0.358041	1.53644e-10	3.37616e-08
IGHV4-61	28391	immunoglobulin heavy variable 4-61	290.843	4.9057	1.46612	2.68408e-06	8.09066e-05
GRIA2	2891	glutamate ionotropic receptor AMPA type subunit 2	48.8156	-2.16121	0.90501	0.000206888	0.00268335
TIFAB	497189	TIFA inhibitor	178.577	4.7147	1.34507	1.90483e-06	6.10593e-05
BCL11A	53335	BAF chromatin remodeling complex subunit BCL11A	118.014	4.7071	0.838424	1.25955e-10	2.89352e-08
CD19	930	CD19 molecule	201.081	4.70549	1.03721	3.56532e-08	2.64987e-06
LILRB4	11006	leukocyte immunoglobulin like receptor B4	948.526	4.64663	1.1653	3.79498e-07	1.73312e-05
SLC6A8	6535	solute carrier family 6 member 8	77.4208	-2.16056	0.450149	1.51144e-07	8.09768e-06
CD27	939	CD27 molecule	407.054	4.61127	0.873602	8.67129e-10	1.34157e-07
CDH15	1013	cadherin 15	262.79	-2.1473	0.516183	1.95202e-06	6.20473e-05
ADGRL3	23284	adhesion G protein-coupled receptor L3	650.753	-2.14709	0.385254	3.29163e-09	3.96093e-07
SLC35F1	222553	solute carrier family 35 member F1	664.444	-2.13548	0.432666	8.08091e-08	4.92159e-06
LYZ	4069	lysozyme	11265.4	4.53167	0.850352	6.81733e-10	1.07671e-07
IGHV3-49	28423	immunoglobulin heavy variable 3-49	153.876	4.52606	2.14925	4.13559e-05	0.000739432
PVRIG	79037	PVR related immunoglobulin domain containing	156.055	4.49011	0.757821	2.15206e-11	7.41579e-09
SLAMF7	57823	SLAM family member 7	727.983	4.45946	1.09853	3.22426e-07	1.50883e-05
GPR174	84636	G protein-coupled receptor 174	105.282	4.44131	0.927521	1.23549e-08	1.14222e-06
CHL1	10752	cell adhesion molecule L1 like	1558.81	-2.10728	0.604746	1.63417e-05	0.000347996
ANKRD20A11P	391267	ankyrin repeat domain 20 family member A11, pseudogene	24.914	-2.09794	1.09215	0.000517311	0.00551969
TMEM145	284339	transmembrane protein 145	51.389	-2.09069	0.509333	2.32966e-06	7.22336e-05
RGS1	5996	regulator of G protein signaling 1	145.564	4.44004	1.32234	3.51076e-06	0.000100057
CNTN2	6900	contactin 2	811.461	-2.08773	0.516349	2.88217e-06	8.5184e-05
ESPN	83715	espin	929.615	-2.07883	0.831834	0.000172619	0.00232232
SCN9A	6335	sodium voltage-gated channel alpha subunit 9	225.663	-2.05732	0.342863	2.78271e-10	5.40916e-08
TMOD2	29767	tropomodulin 2	2282.06	-2.03954	0.337977	2.24134e-10	4.65523e-08
SLC38A3	10991	solute carrier family 38 member 3	111.816	-2.03894	0.380183	9.37264e-09	9.16825e-07
LRRC4	64101	leucine rich repeat containing 4	235.135	-2.03335	0.319172	2.84116e-11	8.97453e-09
RGS7	6000	regulator of G protein signaling 7	38.3587	-2.03138	0.759775	0.000120975	0.0017577
TRIM58	25893	tripartite motif containing 58	153.638	-2.02531	0.361117	2.51443e-09	3.17698e-07
IGLV5-45	28781	immunoglobulin lambda variable 5-45	57.3244	4.4204	1.23211	1.78828e-06	5.78121e-05
FBP1	2203	fructose-bisphosphatase 1	1682.55	4.41148	0.960418	3.24685e-08	2.44919e-06
OLIG1	116448	oligodendrocyte transcription factor 1	178.639	-2.01633	0.956919	0.000390552	0.0044323
CCL18	6362	C-C motif chemokine ligand 18	266.081	4.39137	1.09711	4.22507e-07	1.88413e-05
FGFR4	2264	fibroblast growth factor receptor 4	163.406	-2.00992	0.396746	4.01934e-08	2.85829e-06
GZMH	2999	granzyme H	167.324	4.3864	1.03207	1.54941e-07	8.18542e-06
GPM6B	2824	glycoprotein M6B	4410.39	-2.00894	0.548176	9.47816e-06	0.000223496
NCAM2	4685	neural cell adhesion molecule 2	217.614	-2.00645	0.443862	4.5522e-07	1.98906e-05
CXCR6	10663	C-X-C motif chemokine receptor 6	248.685	4.35656	1.28378	3.36603e-06	9.68419e-05
HSH2D	84941	hematopoietic SH2 domain containing	255.33	4.34153	0.677688	1.09567e-12	7.55549e-10
MZB1	51237	marginal zone B and B1 cell specific protein	522.413	4.28391	1.18897	1.88189e-06	6.04518e-05
IGHG4	3503	immunoglobulin heavy constant gamma 4 (G4m marker)	3626.07	4.27697	1.19731	2.08699e-06	6.56492e-05
IGHG3	3502	immunoglobulin heavy constant gamma 3 (G3m marker)	23857.9	4.26484	1.17163	1.69431e-06	5.54842e-05
CNTN1	1272	contactin 1	717.024	-2.00243	0.395535	4.0578e-08	2.85829e-06
PCDH10	57575	protocadherin 10	218.278	-1.99839	0.453622	7.18579e-07	2.86513e-05
ANKRD22	118932	ankyrin repeat domain 22	81.9426	4.24733	1.51188	1.54159e-05	0.00033107
GRIN2B	2904	glutamate ionotropic receptor NMDA type subunit 2B	100.212	-1.99341	0.663212	5.64279e-05	0.000955933
POU2AF1	5450	POU class 2 homeobox associating factor 1	295.18	4.22729	0.987769	1.54829e-07	8.18542e-06
CCL8	6355	C-C motif chemokine ligand 8	74.9736	4.19142	0.745355	1.63091e-10	3.53254e-08
APC2	10297	APC regulator of WNT signaling pathway 2	765.656	-1.98826	0.381979	1.99273e-08	1.6244e-06
TLR8	51311	toll like receptor 8	146.907	4.10737	0.880421	2.98116e-08	2.28284e-06
STK31	56164	serine/threonine kinase 31	21.6386	-1.97323	0.380763	2.19776e-08	1.74463e-06
BCL11B	64919	BAF chromatin remodeling complex subunit BCL11B	161.114	4.04521	0.848577	1.93775e-08	1.60548e-06
MARCHF10	162333	membrane associated ring-CH-type finger 10	38.6841	-1.96779	0.935439	0.000405405	0.00453846
LGALS2	3957	galectin 2	360.414	4.03165	1.03622	8.68801e-07	3.30974e-05
C1QL1	10882	complement C1q like 1	273.064	-1.96285	0.987825	0.000508858	0.00544867
ST6GALNAC2	10610	ST6 N-acetylgalactosaminide alpha-2,6-sialyltransferase 2	1946.91	-1.95454	0.467196	1.61767e-06	5.37876e-05
BATF	10538	basic leucine zipper ATF-like transcription factor	139.592	4.02798	0.706727	1.24033e-10	2.89321e-08
MYOT	9499	myotilin	131.461	-1.95092	0.442248	6.74176e-07	2.74781e-05
C2orf88	84281	chromosome 2 open reading frame 88	723.244	-1.94507	0.371455	1.62577e-08	1.38483e-06
IGHV4-4	28401	immunoglobulin heavy variable 4-4	189.674	4.01211	2.12352	8.58312e-05	0.00134857
SORCS1	114815	sortilin related VPS10 domain containing receptor 1	1041.53	-1.94299	0.744295	0.000142221	0.00198743
IGHM	3507	immunoglobulin heavy constant mu	8805.29	3.98692	0.836092	2.05331e-08	1.64721e-06
DERL3	91319	derlin 3	695.948	3.98527	0.674314	3.67626e-11	1.0593e-08
STK32A	202374	serine/threonine kinase 32A	322.848	-1.93967	0.46465	1.65249e-06	5.47053e-05
CD3D	915	CD3d molecule	228.842	3.96082	1.06609	1.71444e-06	5.59017e-05
CYB5R2	51700	cytochrome b5 reductase 2	1580.87	-1.9336	0.811415	0.000233558	0.00294854
PLA2G2D	26279	phospholipase A2 group IID	954.017	3.92257	1.32215	1.41312e-05	0.000310346
SLAMF6	114836	SLAM family member 6	185.099	3.91965	0.728588	8.94252e-10	1.36956e-07
CCR5	1234	C-C motif chemokine receptor 5	252.871	3.91949	0.66004	3.37261e-11	1.04358e-08
IGKV2-24	28923	immunoglobulin kappa variable 2-24	425.904	3.87845	2.22893	0.000114215	0.0016764
PTX3	5806	pentraxin 3	119.402	-1.92904	0.672091	7.83053e-05	0.00124844
CCL4L2	9560	C-C motif chemokine ligand 4 like 2	89.5642	3.86143	0.996472	1.08821e-06	3.95063e-05
B4GALNT4	338707	beta-1,4-N-acetyl-galactosaminyltransferase 4	252.198	-1.90271	1.09786	0.000849537	0.00820425
IGKV3-11	28914	immunoglobulin kappa variable 3-11	1816.63	3.85904	1.77314	6.65988e-05	0.00109997
FBXO2	26232	F-box protein 2	1253.6	-1.88788	0.387589	8.7759e-08	5.2593e-06
TNFRSF13C	115650	TNF receptor superfamily member 13C	326.873	3.82821	0.780621	1.27312e-08	1.16284e-06
CCL4	6351	C-C motif chemokine ligand 4	269.892	3.80162	1.09626	4.31991e-06	0.000118994
GBP5	115362	guanylate binding protein 5	1066.3	3.79974	0.847875	9.99181e-08	5.82676e-06
CTNNAL1	8727	catenin alpha like 1	2358.75	-1.85794	0.515295	1.04965e-05	0.000243345
GZMK	3003	granzyme K	360.067	3.7968	1.01606	1.87642e-06	6.04039e-05
TUBB2B	347733	tubulin beta 2B class IIb	1596.5	-1.85502	0.456183	2.26517e-06	7.05226e-05
CELF4	56853	CUGBP Elav-like family member 4	12.6439	-1.84678	0.926494	0.000541641	0.00573489
RASGEF1C	255426	RasGEF domain family member 1C	698.311	-1.79825	0.809768	0.000346266	0.00402498
SOX5	6660	SRY-box transcription factor 5	220.646	-1.79612	0.380591	1.52801e-07	8.15762e-06
CCL19	6363	C-C motif chemokine ligand 19	1981.26	3.78151	0.73036	3.27385e-09	3.96093e-07
CD48	962	CD48 molecule	611.968	3.77509	0.734064	3.97965e-09	4.60606e-07
MMP9	4318	matrix metallopeptidase 9	4994.16	3.76848	1.39995	2.89136e-05	0.000552125
IGSF6	10261	immunoglobulin superfamily member 6	570.126	3.76619	0.676366	3.81903e-10	6.73303e-08
CHI3L1	1116	chitinase 3 like 1	3410.17	3.7636	1.10322	5.26457e-06	0.000139548
ADGRG5	221188	adhesion G protein-coupled receptor G5	88.1068	3.76159	1.41285	3.08317e-05	0.000581431
DAB1	1600	DAB adaptor protein 1	259.305	-1.7953	0.582125	4.47583e-05	0.000790018
GFRA3	2676	GDNF family receptor alpha 3	3927.47	-1.78066	0.757553	0.000262249	0.00321441
ANO9	338440	anoctamin 9	754.745	3.75949	0.741165	5.89783e-09	6.29738e-07
IL2RG	3561	interleukin 2 receptor subunit gamma	1014.89	3.75044	0.670051	3.31074e-10	6.12164e-08
NRXN1	9378	neurexin 1	1290.03	-1.77635	0.73889	0.000232917	0.00294291
ATP1B2	482	ATPase Na+/K+ transporting subunit beta 2	769.897	-1.76687	0.409766	8.09141e-07	3.12168e-05
ACP5	54	acid phosphatase 5, tartrate resistant	1711.16	3.74078	0.920348	6.15266e-07	2.53496e-05	TOP 100
LAMP3	27074	lysosomal associated membrane protein 3	70.1692	3.71787	0.9268	7.73198e-07	3.01368e-05
SERPINA1	5265	serpin family A member 1	1374.58	3.71322	0.709411	2.67413e-09	3.32337e-07
IFI30	10437	IFI30 lysosomal thiol reductase	4035.79	3.70813	0.662719	3.5797e-10	6.38534e-08
TBX21	30009	T-box transcription factor 21	103.859	3.70707	0.789177	4.15603e-08	2.87734e-06
LILRB3	11025	leukocyte immunoglobulin like receptor B3	196.051	3.70386	0.934566	9.40372e-07	3.54675e-05
BEX1	55859	brain expressed X-linked 1	75.0054	-1.76595	0.732011	0.000228968	0.00290755
CD69	969	CD69 molecule	107.205	3.69671	0.821652	1.05686e-07	6.13951e-06
GFI1	2672	growth factor independent 1 transcriptional repressor	94.6083	3.68894	0.732379	7.87932e-09	7.91167e-07
SIT1	27240	signaling threshold regulating transmembrane adaptor 1	251.554	3.67467	0.95925	1.55717e-06	5.23827e-05
GFAP	2670	glial fibrillary acidic protein	531.913	-1.74694	1.02591	0.00102078	0.00953022
CD5	921	CD5 molecule	358.276	3.65762	0.858577	3.12419e-07	1.47109e-05
FCRLA	84824	Fc receptor like A	91.7354	3.64965	0.985908	2.46075e-06	7.55262e-05
NFAM1	150372	NFAT activating protein with ITAM motif 1	547.06	3.6458	0.642247	2.4729e-10	4.99921e-08
GRIK2	2898	glutamate ionotropic receptor kainate type subunit 2	56.6622	-1.74413	0.716715	0.000218959	0.00280867
ASIC4	55515	acid sensing ion channel subunit family member 4	26.5481	-1.74242	0.780779	0.000344269	0.00401215
IGKV1-16	28938	immunoglobulin kappa variable 1-16	382.267	3.64491	2.28888	0.000164249	0.00223149
SAMD5	389432	sterile alpha motif domain containing 5	157.481	-1.73878	0.400744	6.98844e-07	2.80743e-05
FXYD3	5349	FXYD domain containing ion transport regulator 3	151.078	-1.72897	0.889536	0.000639846	0.00659507
SULT1C2	6819	sulfotransferase family 1C member 2	104.57	3.63935	0.725915	9.59818e-09	9.32869e-07
LHPP	64077	phospholysine phosphohistidine inorganic pyrophosphate phosphatase	398.832	-1.72504	0.679727	0.000172098	0.00231737
TMSB15A	11013	thymosin beta 15A	16.8001	-1.725	1.13358	0.00144669	0.0124629
ZBP1	81030	Z-DNA binding protein 1	202.651	3.63595	0.899258	7.56796e-07	2.9804e-05
ZNF831	128611	zinc finger protein 831	81.2723	3.63426	0.970522	2.17688e-06	6.82722e-05
NCR3	259197	natural cytotoxicity triggering receptor 3	39.7172	3.61417	0.994108	3.1541e-06	9.18401e-05
DUSP2	1844	dual specificity phosphatase 2	337.576	3.60481	0.891908	7.91171e-07	3.06796e-05
FLRT1	23769	fibronectin leucine rich transmembrane protein 1	253.224	-1.72108	0.471299	8.13498e-06	0.00019894
GPR84	53831	G protein-coupled receptor 84	56.9297	3.5956	2.1122	0.000157342	0.00216418
GZMA	3001	granzyme A	290.152	3.59344	1.02376	4.70525e-06	0.000127851
SOWAHD	347454	sosondowah ankyrin repeat domain family member D	81.2585	3.58678	0.725798	1.50079e-08	1.2929e-06
CXCL13	10563	C-X-C motif chemokine ligand 13	229.649	3.56814	1.13524	1.28105e-05	0.000287327
PTCHD1	139411	patched domain containing 1	26.6862	-1.704	1.06196	0.00127109	0.0112109
LTB	4050	lymphotoxin beta	1393.68	3.56398	0.854871	5.10197e-07	2.16684e-05
PPP1R9A	55607	protein phosphatase 1 regulatory subunit 9A	272.553	-1.6991	0.551431	4.33335e-05	0.000769347
SEMA6D	80031	semaphorin 6D	529.619	-1.69225	0.316686	6.18555e-09	6.37996e-07
DMD	1756	dystrophin	1615.66	-1.68423	0.347269	6.98533e-08	4.41298e-06
NLGN4X	57502	neuroligin 4 X-linked	245.743	-1.67881	0.39162	7.87358e-07	3.06101e-05
TRAF3IP3	80342	TRAF3 interacting protein 3	518.283	3.5635	0.690292	4.99331e-09	5.52617e-07
PTPN7	5778	protein tyrosine phosphatase non-receptor type 7	388.747	3.54474	0.589804	3.98491e-11	1.07891e-08
IL4I1	259307	interleukin 4 induced 1	546.345	3.53602	0.843739	4.85506e-07	2.10321e-05
CLEC17A	388512	C-type lectin domain containing 17A	31.9242	3.53339	1.01777	5.59511e-06	0.000146264
IGHV3-30	28439	immunoglobulin heavy variable 3-30	521.196	3.51417	1.89883	0.000144037	0.00200867
METRN	79006	meteorin, glial cell differentiation regulator	11547.1	-1.67469	0.632781	0.000132136	0.00186889
CXCR4	7852	C-X-C motif chemokine receptor 4	919.125	3.51175	0.489287	1.6075e-14	3.04661e-11
CD3E	916	CD3e molecule	679.06	3.50956	0.804138	2.47202e-07	1.22888e-05
IL21R	50615	interleukin 21 receptor	209.927	3.50519	0.982152	4.34776e-06	0.000119142
TTYH1	57348	tweety family member 1	2972.98	-1.67289	0.896973	0.000776584	0.00764086
RYR1	6261	ryanodine receptor 1	434.046	-1.67283	0.432928	3.78866e-06	0.000107371
LSAMP	4045	limbic system associated membrane protein	404.838	-1.65896	0.251701	3.56056e-12	1.74146e-09
PRIMA1	145270	proline rich membrane anchor 1	2244.32	-1.65887	0.858735	0.000679781	0.00691734
ACSS3	79611	acyl-CoA synthetase short chain family member 3	470.515	-1.65487	0.289164	7.22745e-10	1.12972e-07
FCMR	9214	Fc fragment of IgM receptor	464.357	3.50434	1.19214	2.17699e-05	0.000434882
PLCH2	9651	phospholipase C eta 2	263.694	3.49272	0.586404	6.11306e-11	1.57095e-08
FPR3	2359	formyl peptide receptor 3	339.889	3.47549	0.849306	7.71544e-07	3.01368e-05
FUT7	2529	fucosyltransferase 7	71.6555	3.47245	0.776274	1.63328e-07	8.56881e-06
PLP1	5354	proteolipid protein 1	7683.78	-1.65415	0.817776	0.000560022	0.00588431
NEDD4L	23327	NEDD4 like E3 ubiquitin protein ligase	648.934	-1.64851	0.321429	1.6966e-08	1.42121e-06
KMO	8564	kynurenine 3-monooxygenase	88.1085	3.45496	0.994746	6.05319e-06	0.000156086
TNF	7124	tumor necrosis factor	96.2615	3.45399	0.717257	3.46698e-08	2.5979e-06
DES	1674	desmin	1607.36	-1.64647	1.1146	0.0016877	0.0140753
NCAM1	4684	neural cell adhesion molecule 1	1535.32	-1.64119	0.907658	0.000890127	0.00851045
ST6GALNAC5	81849	ST6 N-acetylgalactosaminide alpha-2,6-sialyltransferase 5	191.233	-1.63375	0.385719	9.00532e-07	3.41346e-05
CD2	914	CD2 molecule	487.852	3.45334	1.03805	9.02779e-06	0.000214881
COBL	23242	cordon-bleu WH2 repeat protein	763.027	-1.6337	0.727707	0.000342735	0.00399761
KCNMB4	27345	potassium calcium-activated channel subfamily M regulatory beta subunit 4	1302.7	-1.62616	0.457502	1.01464e-05	0.000237042
SIRPG	55423	signal regulatory protein gamma	73.5452	3.44137	0.935529	3.34517e-06	9.67928e-05
BICDL1	92558	BICD family like cargo adaptor 1	190.655	3.43898	0.625782	1.00839e-09	1.48439e-07
NCF1B	654816	neutrophil cytosolic factor 1B pseudogene	388.631	3.43381	0.730059	6.10638e-08	4.02543e-06
PRKCB	5579	protein kinase C beta	293.726	3.42513	0.479191	2.38274e-14	4.01413e-11
KLHDC7B	113730	kelch domain containing 7B	286.128	3.41917	1.27156	3.96623e-05	0.000721055
TRBC1	28639	T cell receptor beta constant 1	589.371	3.41579	0.789879	3.3402e-07	1.55828e-05
SCML4	256380	Scm polycomb group protein like 4	100.038	3.41463	0.839461	9.16384e-07	3.46489e-05
CD53	963	CD53 molecule	1217.78	3.409	0.655571	5.33458e-09	5.77735e-07
NLGN3	54413	neuroligin 3	432.147	-1.61137	0.386077	1.10951e-06	3.98521e-05
P2RY6	5031	pyrimidinergic receptor P2Y6	133.86	3.40588	0.523725	2.2113e-12	1.24177e-09
C10orf82	143379	chromosome 10 open reading frame 82	336.01	-1.60866	0.703464	0.000312364	0.00372332
CTSS	1520	cathepsin S	3852.76	3.40262	0.688191	2.00644e-08	1.62682e-06
JCHAIN	3512	joining chain of multimeric IgA and IgM	1740.47	3.39683	1.48049	8.29727e-05	0.00131319
GZMB	3002	granzyme B	66.003	3.38983	1.00669	8.66223e-06	0.000210476
TRAC	28755	T cell receptor alpha constant	1125.04	3.3762	0.67889	1.81718e-08	1.51385e-06
KRT17	3872	keratin 17	56.3145	-1.60749	1.34771	0.00272388	0.0203246
MPEG1	219972	macrophage expressed 1	1375.77	3.37277	0.609209	9.05492e-10	1.37291e-07
TRBV20-1	28567	T cell receptor beta variable 20-1	41.7551	3.37202	1.31713	5.30174e-05	0.00090983
THEMIS2	9473	thymocyte selection associated family member 2	634.288	3.37023	0.475213	4.00474e-14	5.51999e-11
PTPRZ1	5803	protein tyrosine phosphatase receptor type Z1	200.918	-1.60108	0.740276	0.000416486	0.00463299
SLA2	84174	Src like adaptor 2	111.049	3.36805	0.72465	8.77335e-08	5.2593e-06
FCRL5	83416	Fc receptor like 5	206.697	3.36516	0.696131	3.66889e-08	2.71355e-06
GRB14	2888	growth factor receptor bound protein 14	183.805	-1.59935	0.838676	0.000737434	0.00734141
ADAMTS8	11095	ADAM metallopeptidase with thrombospondin type 1 motif 8	182.078	-1.59437	0.43261	6.37651e-06	0.00016234
ITGAX	3687	integrin subunit alpha X	1492.47	3.36271	0.733276	1.17188e-07	6.63515e-06
FCRL2	79368	Fc receptor like 2	65.877	3.3627	0.899294	3.02856e-06	8.8476e-05
SASH3	54440	SAM and SH3 domain containing 3	749.96	3.3626	0.670388	1.49981e-08	1.2929e-06
CD84	8832	CD84 molecule	454.083	3.36164	0.818032	8.41151e-07	3.22059e-05
PCDH9	5101	protocadherin 9	272.658	-1.59113	0.371605	6.99913e-07	2.80743e-05
FABP7	2173	fatty acid binding protein 7	18.4857	-1.58985	1.10511	0.00191045	0.0154076
TMEM163	81615	transmembrane protein 163	49.85	3.3568	0.724905	9.65912e-08	5.67642e-06
LRRC24	441381	leucine rich repeat containing 24	645.913	-1.58753	0.471326	1.75534e-05	0.000368118
CYBB	1536	cytochrome b-245 beta chain	1402.57	3.34363	0.67649	2.23667e-08	1.76627e-06
NCF1	653361	neutrophil cytosolic factor 1	1079.81	3.32269	0.625894	3.48881e-09	4.1326e-07
FASLG	356	Fas ligand	34.7476	3.32109	1.43752	8.65951e-05	0.00134939
CD52	1043	CD52 molecule	1025.08	3.32086	0.686434	3.87928e-08	2.81424e-06
PNOC	5368	prepronociceptin	55.8639	3.31826	1.79877	0.000175412	0.00235154
APOC1	341	apolipoprotein C1	790.366	3.30158	0.876033	2.96452e-06	8.71085e-05
NIBAN3	199786	niban apoptosis regulator 3	423.857	3.29526	0.508949	3.34947e-12	1.69282e-09
FCN1	2219	ficolin 1	475.446	3.28397	0.73932	2.48146e-07	1.22954e-05
TIGIT	201633	T cell immunoreceptor with Ig and ITIM domains	82.0342	3.2782	1.05804	1.89058e-05	0.000389471
IKZF3	22806	IKAROS family zinc finger 3	676.033	3.27039	0.518157	1.02035e-11	3.62752e-09
NRXN3	9369	neurexin 3	296.592	-1.58583	0.518551	4.35038e-05	0.000771467
SIRPB2	284759	signal regulatory protein beta 2	131.021	3.26475	0.727562	2.10439e-07	1.06356e-05
NANOS1	340719	nanos C2HC-type zinc finger 1	198.73	-1.5839	0.352463	2.85919e-07	1.36754e-05
LGI4	163175	leucine rich repeat LGI family member 4	16211.4	-1.58242	0.61142	0.00015075	0.00208928
NTM	50863	neurotrimin	620.822	-1.58204	0.486879	2.50054e-05	0.000486067
SNX20	124460	sorting nexin 20	353.606	3.26406	0.806383	1.20264e-06	4.23072e-05
IGHV4-34	28395	immunoglobulin heavy variable 4-34	324.524	3.26369	2.22477	0.000271412	0.00331066
CCL3L3	414062	C-C motif chemokine ligand 3 like 3	89.2204	3.26107	1.14365	3.3081e-05	0.00061778
CCR4	1233	C-C motif chemokine receptor 4	44.2672	3.24469	0.721098	2.05705e-07	1.04311e-05
PLEK	5341	pleckstrin	811.646	3.2384	0.700053	1.19105e-07	6.71326e-06
ANK3	288	ankyrin 3	790.248	-1.57811	0.372858	8.35502e-07	3.20706e-05
XCL1	6375	X-C motif chemokine ligand 1	15.4783	3.22116	1.05117	2.1625e-05	0.000432558
PAQR6	79957	progestin and adipoQ receptor family member 6	1273.07	-1.57319	0.657886	0.000244347	0.0030442
CD7	924	CD7 molecule	318.983	3.21317	0.562064	4.36734e-10	7.27666e-08
P2RX5	5026	purinergic receptor P2X 5	115.697	3.21149	1.24865	6.01805e-05	0.00101159
SHROOM3	57619	shroom family member 3	435.423	-1.57236	0.629384	0.000188231	0.00248386
EOMES	8320	eomesodermin	113.263	3.20999	1.42975	0.000107043	0.00159429
MYO3A	53904	myosin IIIA	44.1576	-1.57187	0.763856	0.000533091	0.00566811
FCRL6	343413	Fc receptor like 6	97.0051	3.19976	0.75625	6.60295e-07	2.70578e-05
CCL3	6348	C-C motif chemokine ligand 3	229.719	3.19617	1.37609	9.52365e-05	0.00145709
CD8A	925	CD8a molecule	314.851	3.19246	1.00956	1.77299e-05	0.000370787
CST7	8530	cystatin F	283.102	3.18942	0.890527	5.95378e-06	0.00015431
SAMD3	154075	sterile alpha motif domain containing 3	63.9974	3.1739	0.625037	1.52332e-08	1.30489e-06
ARSL	415	arylsulfatase L	109.21	-1.57181	0.562813	8.89099e-05	0.00137499
HSPA12A	259217	heat shock protein family A (Hsp70) member 12A	2590.44	-1.56675	0.390435	1.92075e-06	6.13103e-05
VAV1	7409	vav guanine nucleotide exchange factor 1	395.419	3.17025	0.455958	1.65485e-13	1.93006e-10
MGAT4C	25834	MGAT4 family member C	149.133	-1.5622	0.880076	0.000999034	0.009356
L1CAM	3897	L1 cell adhesion molecule	4417.06	-1.55987	0.596425	0.000140194	0.00196999
LCP1	3936	lymphocyte cytosolic protein 1	2503.21	3.15482	0.607035	8.54128e-09	8.40928e-07
JAML	120425	junction adhesion molecule like	829.962	3.14774	0.493807	8.73511e-12	3.39594e-09
MACROD2	140733	mono-ADP ribosylhydrolase 2	13.9751	-1.54809	1.03673	0.00179513	0.0147345
ARHGEF26	26084	Rho guanine nucleotide exchange factor 26	613.592	-1.54582	0.538731	7.1748e-05	0.00116098
GPR132	29933	G protein-coupled receptor 132	189.694	3.1456	0.615723	1.3682e-08	1.23406e-06
PARVG	64098	parvin gamma	1079.25	3.14113	0.547946	4.57707e-10	7.54321e-08
FAM222A	84915	family with sequence similarity 222 member A	270.621	-1.54206	0.643546	0.000241458	0.00301316
PEX5L	51555	peroxisomal biogenesis factor 5 like	152.575	-1.53828	0.749463	0.000544948	0.00576436
HKDC1	80201	hexokinase domain containing 1	167.203	-1.52684	0.528351	6.72985e-05	0.00110311
CXCR3	2833	C-X-C motif chemokine receptor 3	375.626	3.13787	1.19238	5.76227e-05	0.000975085
C15orf48	84419	chromosome 15 open reading frame 48	194.561	3.13384	1.13409	4.47121e-05	0.000790018
LRAT	9227	lecithin retinol acyltransferase	66.0962	-1.5169	1.05712	0.00206364	0.0163645
SMOC1	64093	SPARC related modular calcium binding 1	283.042	-1.51402	0.51765	6.07469e-05	0.00101773
CADM2	253559	cell adhesion molecule 2	504.268	-1.5045	0.880656	0.00119245	0.0106907
EPB41L4B	54566	erythrocyte membrane protein band 4.1 like 4B	901.149	-1.49556	0.867282	0.00115779	0.010507
VNN1	8876	vanin 1	71.3676	3.13167	0.708321	3.39464e-07	1.57882e-05
ADRA2B	151	adrenoceptor alpha 2B	935.614	-1.48683	0.481998	3.79601e-05	0.00069511
TNFRSF13B	23495	TNF receptor superfamily member 13B	41.5653	3.12563	2.15351	0.000320916	0.00380135
VXN	254778	vexin	121.362	-1.47699	0.620857	0.000251666	0.00310963
PTPRCAP	5790	protein tyrosine phosphatase receptor type C associated protein	1423.02	3.12538	0.570848	2.0287e-09	2.65165e-07
DENND2D	79961	DENN domain containing 2D	364.523	3.11956	0.83992	4.35329e-06	0.000119142
TNNI3K	51086	TNNI3 interacting kinase	68.3055	-1.47407	0.531306	9.0176e-05	0.00138807
RGS11	8786	regulator of G protein signaling 11	1477.35	-1.47258	0.416068	9.09665e-06	0.000215843
WDFY4	57705	WDFY family member 4	286.285	3.1183	0.834163	4.04977e-06	0.000112433
CORO1A	11151	coronin 1A	3991.22	3.11727	0.480284	4.35338e-12	2.06269e-09
RGN	9104	regucalcin	37.3613	-1.47121	0.627205	0.00027335	0.00332894
PLAC8	51316	placenta associated 8	69.0396	3.11341	0.647451	6.28622e-08	4.09063e-06
GAS2L3	283431	growth arrest specific 2 like 3	1036.65	-1.46824	0.682212	0.000438221	0.00482819
ASCL1	429	achaete-scute family bHLH transcription factor 1	36.6616	-1.46686	0.996875	0.00201081	0.0160378
RFTN2	130132	raftlin family member 2	255.873	-1.46333	0.245256	1.11009e-10	2.67163e-08
ITGAD	3681	integrin subunit alpha D	44.0354	3.11154	1.34094	0.000103507	0.00155538
SNCA	6622	synuclein alpha	1120.58	-1.45206	0.71725	0.000595914	0.00622262
CD37	951	CD37 molecule	2492.23	3.1024	0.644285	6.20595e-08	4.0558e-06
NUP210	23225	nucleoporin 210	661.145	3.08861	0.591011	8.26084e-09	8.24019e-07
XKR4	114786	XK related 4	596.371	-1.45109	0.532591	0.000102378	0.00154147
DNAJC6	9829	DnaJ heat shock protein family (Hsp40) member C6	66.7332	-1.44925	0.980593	0.00201464	0.0160599
CD38	952	CD38 molecule	268.724	3.0878	0.611347	2.02607e-08	1.63401e-06
MAP4K1	11184	mitogen-activated protein kinase kinase kinase kinase 1	769.618	3.0863	0.48463	1.02878e-11	3.62752e-09
COL9A3	1299	collagen type IX alpha 3 chain	3697.89	-1.44572	0.573201	0.000174508	0.00234357
IL12RB1	3594	interleukin 12 receptor subunit beta 1	89.9628	3.08157	0.962398	1.80278e-05	0.00037598
SCIMP	388325	SLP adaptor and CSK interacting membrane protein	205.914	3.07774	0.550517	1.16234e-09	1.64704e-07
C16orf54	283897	chromosome 16 open reading frame 54	211.505	3.07388	0.716832	6.29675e-07	2.5873e-05
ADA2	51816	adenosine deaminase 2	2303.28	3.06513	0.562791	2.65211e-09	3.32324e-07
SEMA7A	8482	semaphorin 7A (John Milton Hagen blood group)	1211.9	-1.44268	0.39264	5.55378e-06	0.000145434
CD247	919	CD247 molecule	231.976	3.06186	0.931211	1.49149e-05	0.000323057
ARHGAP9	64333	Rho GTPase activating protein 9	609.896	3.05538	0.490621	2.68987e-11	8.69134e-09
GRIK3	2899	glutamate ionotropic receptor kainate type subunit 3	1795.97	-1.44068	0.783736	0.000922898	0.00876754
ARHGAP30	257106	Rho GTPase activating protein 30	1120.68	3.05448	0.572456	4.91415e-09	5.47856e-07
GZMM	3004	granzyme M	258.952	3.04894	0.639862	8.53974e-08	5.17918e-06
CATSPER1	117144	cation channel sperm associated 1	12.8468	3.04202	1.11112	5.13163e-05	0.000885163
ZC3H12D	340152	zinc finger CCCH-type containing 12D	310.807	3.04054	0.499195	6.49961e-11	1.64245e-08
GRAMD2A	196996	GRAM domain containing 2A	37.0007	-1.43863	0.859933	0.00134038	0.0116971
SMIM5	643008	small integral membrane protein 5	965.461	-1.43836	0.59177	0.00022058	0.00281755
GLP1R	2740	glucagon like peptide 1 receptor	122.01	-1.43316	1.0065	0.00227757	0.0176728
PCDH7	5099	protocadherin 7	95.5912	-1.4203	0.350652	1.34428e-06	4.62177e-05
CD79B	974	CD79b molecule	626.498	3.03734	0.467756	5.0168e-12	2.2372e-09
TEX22	647310	testis expressed 22	52.3452	-1.41354	0.298233	6.93668e-08	4.40059e-06
CD244	51744	CD244 molecule	39.4649	3.03635	1.12449	5.55484e-05	0.00094314
ATP10B	23120	ATPase phospholipid transporting 10B (putative)	226.853	-1.40221	0.413568	1.38609e-05	0.000305908
RGS9	8787	regulator of G protein signaling 9	220.135	-1.39116	0.298747	9.78803e-08	5.72996e-06
C1orf198	84886	chromosome 1 open reading frame 198	5563.46	-1.39014	0.384078	6.34219e-06	0.000161928
TMC8	147138	transmembrane channel like 8	1528.48	3.03242	0.600778	2.26126e-08	1.77644e-06
PTAFR	5724	platelet activating factor receptor	554.46	3.02528	0.640538	1.07345e-07	6.21207e-06
HLA-DQB2	3120	major histocompatibility complex, class II, DQ beta 2	379.343	3.01425	1.62258	0.00023275	0.00294291
TBC1D10C	374403	TBC1 domain family member 10C	1537.04	3.01283	0.652954	1.77764e-07	9.19882e-06
CD3G	917	CD3g molecule	145.919	3.00891	0.867964	9.94281e-06	0.000233003
BTK	695	Bruton tyrosine kinase	225.577	2.99559	0.679382	4.32659e-07	1.91812e-05
EVI2B	2124	ecotropic viral integration site 2B	491.515	2.98944	0.640294	1.44542e-07	7.79911e-06
IGHG1	3500	immunoglobulin heavy constant gamma 1 (G1m marker)	80808.3	2.97342	1.3981	0.000162323	0.00221126
ITGB2	3689	integrin subunit beta 2	3713.23	2.96648	0.640046	1.73747e-07	9.02173e-06
NCKAP1L	3071	NCK associated protein 1 like	428.06	2.96172	0.670497	4.38694e-07	1.93357e-05
LRRTM1	347730	leucine rich repeat transmembrane neuronal 1	372.654	-1.38614	0.934061	0.0020948	0.016551
ADM2	79924	adrenomedullin 2	33.0544	2.96081	0.712977	1.21685e-06	4.25714e-05
DAPP1	27071	dual adaptor of phosphotyrosine and 3-phosphoinositides 1	131.612	2.95915	0.712581	1.21944e-06	4.25714e-05
EFHC2	80258	EF-hand domain containing 2	16.1171	-1.38417	0.878165	0.00171844	0.0142689
CD28	940	CD28 molecule	78.3941	2.95913	0.768378	3.41197e-06	9.76042e-05
CAB39L	81617	calcium binding protein 39 like	1306.94	-1.37767	0.406866	1.37659e-05	0.000304254
CTSB	1508	cathepsin B	8195.75	2.95842	0.649077	2.45225e-07	1.22306e-05
IKZF1	10320	IKAROS family zinc finger 1	410.526	2.95597	0.565767	1.04336e-08	9.76511e-07
IL10RA	3587	interleukin 10 receptor subunit alpha	1285.71	2.95299	0.582697	2.32637e-08	1.81816e-06
SKAP1	8631	src kinase associated phosphoprotein 1	35.293	2.94801	0.652186	2.91937e-07	1.39193e-05
FXYD7	53822	FXYD domain containing ion transport regulator 7	413.415	-1.37719	0.520573	0.000124206	0.00178166
GATM	2628	glycine amidinotransferase	2127.38	-1.37695	0.445659	3.48948e-05	0.000646001
DEF6	50619	DEF6 guanine nucleotide exchange factor	809.19	2.94766	0.436919	1.0963e-12	7.55549e-10
CDH19	28513	cadherin 19	2235.32	-1.37224	0.709054	0.000754916	0.00748596
ITK	3702	IL2 inducible T cell kinase	182.876	2.94636	1.01723	4.06509e-05	0.000732876
VGLL3	389136	vestigial like family member 3	953.533	-1.37116	0.297379	1.16611e-07	6.63515e-06
COL4A5	1287	collagen type IV alpha 5 chain	213.215	-1.36695	0.687	0.000663406	0.00677569
CALHM6	441168	calcium homeostasis modulator family member 6	501.92	2.92994	0.668549	5.26081e-07	2.22806e-05
IL1R2	7850	interleukin 1 receptor type 2	56.2583	2.92964	0.718772	1.66352e-06	5.49506e-05
IRF4	3662	interferon regulatory factor 4	216.656	2.9209	0.939828	2.62408e-05	0.000508776
LY9	4063	lymphocyte antigen 9	196.662	2.9032	1.07803	6.38048e-05	0.00105728
ITGAM	3684	integrin subunit alpha M	700.379	2.90126	0.482028	1.30929e-10	2.91932e-08
PIM2	11040	Pim-2 proto-oncogene, serine/threonine kinase	743.96	2.89673	0.437152	2.72476e-12	1.42458e-09
FBXO41	150726	F-box protein 41	201.174	2.87904	0.484487	2.15751e-10	4.54335e-08
AP3B2	8120	adaptor related protein complex 3 subunit beta 2	44.8047	-1.36453	0.706981	0.000766478	0.00757317
JAK3	3718	Janus kinase 3	923.84	2.87759	0.42924	1.67388e-12	1.01518e-09
CCR7	1236	C-C motif chemokine receptor 7	240.451	2.85616	0.857713	1.64397e-05	0.000349101
FIGN	55137	fidgetin, microtubule severing factor	345.263	-1.36437	0.491574	8.64724e-05	0.00134886
KCNH8	131096	potassium voltage-gated channel subfamily H member 8	125.205	-1.36205	0.444219	3.71319e-05	0.000681591
MAEL	84944	maelstrom spermatogenic transposon silencer	9.01687	-1.36088	1.08244	0.00336909	0.0240274
OR2I1P	442197	olfactory receptor family 2 subfamily I member 1 pseudogene	509.885	2.85134	1.16057	0.000104157	0.00156347
PSTPIP1	9051	proline-serine-threonine phosphatase interacting protein 1	338.067	2.8456	0.435097	5.31201e-12	2.30116e-09
OASL	8638	2'-5'-oligoadenylate synthetase like	126.609	2.84508	0.57068	4.10468e-08	2.85829e-06
SELL	6402	selectin L	424.041	2.84427	0.530977	6.24918e-09	6.40203e-07
LILRB2	10288	leukocyte immunoglobulin like receptor B2	364.495	2.84112	0.549865	1.68016e-08	1.41526e-06
SELPLG	6404	selectin P ligand	712.469	2.83483	0.599506	1.3765e-07	7.48044e-06
LARGE2	120071	LARGE xylosyl- and glucuronyltransferase 2	89.9738	2.83172	1.1786	0.000116855	0.00170739
PEG10	23089	paternally expressed 10	336.361	-1.36004	0.542614	0.000179801	0.00239555
KYNU	8942	kynureninase	558.032	2.82266	0.788866	8.83703e-06	0.000213016
FCGR1A	2209	Fc fragment of IgG receptor Ia	370.887	2.81629	0.80559	1.11193e-05	0.000254668
NELL2	4753	neural EGFL like 2	114.451	2.81349	0.583358	9.22994e-08	5.48801e-06
LILRB1	10859	leukocyte immunoglobulin like receptor B1	171.572	2.81187	0.638042	5.5226e-07	2.32594e-05
CYTH4	27128	cytohesin 4	162.548	2.81064	1.21881	0.00014102	0.00197793
CD274	29126	CD274 molecule	193.028	2.81038	0.756977	6.08637e-06	0.000156675
ALOX5	240	arachidonate 5-lipoxygenase	1046.08	2.80676	0.561259	4.02064e-08	2.85829e-06
COL7A1	1294	collagen type VII alpha 1 chain	1092.06	-1.35869	0.512042	0.000121029	0.0017577
DOK2	9046	docking protein 2	611.461	2.80581	0.474702	2.94897e-10	5.59753e-08
WAS	7454	WASP actin nucleation promoting factor	513.231	2.78641	0.459738	1.23394e-10	2.89321e-08
TNFAIP8L2	79626	TNF alpha induced protein 8 like 2	151.079	2.77614	0.49724	2.02762e-09	2.65165e-07
BMP8B	656	bone morphogenetic protein 8b	1038.09	-1.35663	0.546226	0.000190921	0.00251062
SLC22A17	51310	solute carrier family 22 member 17	4377.16	-1.35368	0.469242	6.31118e-05	0.00104808
MYO1F	4542	myosin IF	1310.29	2.77499	0.462496	1.81656e-10	3.87926e-08
CARD11	84433	caspase recruitment domain family member 11	322.929	2.77361	0.738585	5.55122e-06	0.000145434
SPN	6693	sialophorin	338.068	2.76873	0.91207	3.54299e-05	0.000654309
SDS	10993	serine dehydratase	36.8016	2.76857	0.792603	1.17033e-05	0.000265241
TREML2	79865	triggering receptor expressed on myeloid cells like 2	24.2837	2.76786	0.656118	1.19359e-06	4.21846e-05
DCANP1	140947	dendritic cell associated nuclear protein	98.0746	2.76508	1.10996	0.000105975	0.00158617
MFAP3L	9848	microfibril associated protein 3 like	176.853	-1.35052	0.485063	8.39994e-05	0.00132528
AMPD3	272	adenosine monophosphate deaminase 3	213.011	2.76465	0.620534	4.80349e-07	2.08683e-05
CDH2	1000	cadherin 2	128.583	-1.34929	0.553897	0.000216323	0.00278429
IGSF11	152404	immunoglobulin superfamily member 11	219.409	-1.33962	0.676319	0.000683704	0.00695259
CD40LG	959	CD40 ligand	78.3264	2.76236	1.12557	0.000113626	0.00167003
TMEM150B	284417	transmembrane protein 150B	41.5571	2.76016	1.15392	0.000127258	0.00181342
CCR1	1230	C-C motif chemokine receptor 1	200.167	2.75264	0.648776	1.10852e-06	3.98521e-05
RDH10	157506	retinol dehydrogenase 10	24.2887	-1.33956	0.939815	0.00246512	0.0188448
IGLV7-46	28775	immunoglobulin lambda variable 7-46	157.95	2.75218	1.54389	0.000336896	0.00395068
ZAP70	7535	zeta chain of T cell receptor associated protein kinase 70	1011.61	2.74587	0.690684	2.84783e-06	8.46643e-05
ARSI	340075	arylsulfatase family member I	180.474	-1.3372	0.455193	5.37368e-05	0.000916488
SH2D1A	4068	SH2 domain containing 1A	72.2617	2.74555	1.08924	0.000102186	0.00154011
RUFY4	285180	RUN and FYVE domain containing 4	52.9717	2.74311	1.34069	0.000230632	0.00292622
PIK3CG	5294	phosphatidylinositol-4,5-bisphosphate 3-kinase catalytic subunit gamma	146.782	2.74264	0.504826	4.83561e-09	5.45222e-07
EHBP1	23301	EH domain binding protein 1	2024.59	-1.334	0.312471	4.89747e-07	2.10953e-05
CPVL	54504	carboxypeptidase vitellogenic like	419.632	2.74233	0.405721	1.45918e-12	9.21836e-10
GPR65	8477	G protein-coupled receptor 65	93.8708	2.73285	0.619317	5.8966e-07	2.44943e-05
PNCK	139728	pregnancy up-regulated nonubiquitous CaM kinase	70.4953	-1.33365	0.853415	0.00183315	0.0149834
CAPG	822	capping actin protein, gelsolin like	2936.97	2.73045	0.555444	6.66196e-08	4.26197e-06
CLEC10A	10462	C-type lectin domain containing 10A	513.722	2.72996	0.636053	9.43591e-07	3.55006e-05
HEPN1	641654	hepatocellular carcinoma, down-regulated 1	84.5193	-1.33303	0.771826	0.00125705	0.0111263
ITGB8	3696	integrin subunit beta 8	2227.72	-1.33246	0.489866	0.00010005	0.00151545
C1QA	712	complement C1q A chain	6227.11	2.7095	0.486825	2.45709e-09	3.13063e-07
ADAM23	8745	ADAM metallopeptidase domain 23	611.878	-1.32377	0.46052	6.42618e-05	0.00106369
FGD2	221472	FYVE, RhoGEF and PH domain containing 2	407.03	2.709	0.781743	1.32562e-05	0.00029514
ECE1	1889	endothelin converting enzyme 1	2355.84	-1.32017	0.508948	0.000141379	0.00198113
KLRB1	3820	killer cell lectin like receptor B1	81.2008	2.7055	0.834071	2.31767e-05	0.000456964
CD300C	10871	CD300c molecule	51.6822	2.70196	0.747895	8.93833e-06	0.000214096
CTSW	1521	cathepsin W	235.683	2.69913	0.976805	6.67114e-05	0.00110011
DOK7	285489	docking protein 7	49.34	2.69388	1.10395	0.000124013	0.00178166
MEI1	150365	meiotic double-stranded break formation protein 1	218.717	2.68338	0.450823	2.77493e-10	5.40916e-08
SV2C	22987	synaptic vesicle glycoprotein 2C	62.3307	-1.31381	0.945397	0.0027186	0.0203052
TFEC	22797	transcription factor EC	166.131	2.68219	0.706772	5.33995e-06	0.000141299
LAPTM5	7805	lysosomal protein transmembrane 5	4544.07	2.66682	0.508576	1.43803e-08	1.26842e-06
FGD3	89846	FYVE, RhoGEF and PH domain containing 3	575.911	2.66572	0.514336	1.96101e-08	1.61216e-06
SLC7A7	9056	solute carrier family 7 member 7	483.267	2.66546	0.666493	2.82983e-06	8.42945e-05
SIGLEC1	6614	sialic acid binding Ig like lectin 1	782.838	2.66452	0.438023	1.29568e-10	2.91932e-08
IL18RAP	8807	interleukin 18 receptor accessory protein	61.8052	2.66104	0.664502	2.79045e-06	8.37799e-05
SLC24A4	123041	solute carrier family 24 member 4	373.233	-1.31246	0.514871	0.000159551	0.00218529
CCR2	729230	C-C motif chemokine receptor 2	96.0961	2.6465	0.621388	1.15479e-06	4.10046e-05
FAM181B	220382	family with sequence similarity 181 member B	542.11	-1.31156	0.513156	0.000156636	0.00215706
CERS1	10715	ceramide synthase 1	230.401	-1.31099	0.63622	0.000566265	0.00594578
EAF2	55840	ELL associated factor 2	36.079	2.64578	0.874223	4.00741e-05	0.000725064
ARHGEF10	9639	Rho guanine nucleotide exchange factor 10	2950.23	-1.30723	0.39414	1.63385e-05	0.000347996
APLN	8862	apelin	172.712	-1.30643	0.591061	0.000388655	0.00441797
HCK	3055	HCK proto-oncogene, Src family tyrosine kinase	655.561	2.62819	0.610448	9.86362e-07	3.6655e-05
NCF1C	654817	neutrophil cytosolic factor 1C pseudogene	735.685	2.62715	0.690379	5.40628e-06	0.000142556
FCGR2B	2213	Fc fragment of IgG receptor IIb	240.584	2.62391	0.659872	3.15583e-06	9.18401e-05
LRFN5	145581	leucine rich repeat and fibronectin type III domain containing 5	71.3563	-1.30525	0.360137	5.72384e-06	0.000148859
CYP27B1	1594	cytochrome P450 family 27 subfamily B member 1	119.862	2.6224	1.53105	0.000424166	0.00470117
TMEM156	80008	transmembrane protein 156	44.5603	2.61933	0.79295	2.14728e-05	0.000430648
SPOCK2	9806	SPARC (osteonectin), cwcv and kazal like domains proteoglycan 2	1052.29	2.6161	0.564731	2.67866e-07	1.31012e-05
TP53INP2	58476	tumor protein p53 inducible nuclear protein 2	1912.82	-1.30325	0.306391	5.01297e-07	2.13502e-05
C1QC	714	complement C1q C chain	4825.9	2.60998	0.495727	1.37552e-08	1.23406e-06
TNFSF13B	10673	TNF superfamily member 13b	259.021	2.60903	0.453183	9.53699e-10	1.41765e-07
ARL11	115761	ADP ribosylation factor like GTPase 11	49.5839	2.60607	0.769245	1.75537e-05	0.000368118
ARL11ARL11	3553	interleukin 1 beta	45.8018	2.59019	1.56541	0.000473738	0.00514528
LILRB5	10990	leukocyte immunoglobulin like receptor B5	443.642	2.57868	0.470132	4.47149e-09	5.0975e-07
ADCY7	113	adenylate cyclase 7	468.667	2.5764	0.472652	5.38101e-09	5.7863e-07
IDO1	3620	indoleamine 2,3-dioxygenase 1	292.573	2.57601	0.600361	1.08593e-06	3.95063e-05
PDZD2	23037	PDZ domain containing 2	735.02	-1.30141	0.393922	1.69745e-05	0.00035845
FCGR1BP			60.8759	2.57528	0.745373	1.5086e-05	0.000326296
KCNJ5	3762	potassium inwardly rectifying channel subfamily J member 5	169.612	2.57362	0.595861	9.77722e-07	3.65129e-05
VDR	7421	vitamin D receptor	77.0706	2.57249	0.885061	5.49904e-05	0.000934713
STAT1	6772	signal transducer and activator of transcription 1	3143.52	2.56959	0.435216	4.25793e-10	7.25379e-08
FCER1G	2207	Fc fragment of IgE receptor Ig	969.632	2.56004	0.573992	5.71252e-07	2.39263e-05
GAPT	202309	GRB2 binding adaptor protein, transmembrane	59.8212	2.55758	0.594312	1.04957e-06	3.84388e-05
PDE1C	5137	phosphodiesterase 1C	233.826	-1.29466	0.459953	7.56638e-05	0.00122044
IKBKE	9641	inhibitor of nuclear factor kappa B kinase subunit epsilon	296.306	2.5529	0.487044	1.64025e-08	1.38936e-06
CCL5	6352	C-C motif chemokine ligand 5	1746.39	2.54968	0.648354	3.83642e-06	0.000108522
IGKC	3514	immunoglobulin kappa constant	47604.2	2.53582	1.35517	0.00037054	0.00424651
ELOVL6	79071	ELOVL fatty acid elongase 6	180.009	-1.29383	0.648184	0.000667967	0.00680626
HOXC6	3223	homeobox C6	440.889	-1.29332	0.551344	0.000274196	0.00333657
ERBB3	2065	erb-b2 receptor tyrosine kinase 3	2889.61	-1.29268	0.804671	0.0017044	0.0141834
ST14	6768	ST14 transmembrane serine protease matriptase	114.21	2.53466	0.656293	4.84068e-06	0.000131061
PTPN6	5777	protein tyrosine phosphatase non-receptor type 6	557.544	2.53367	0.449851	2.09092e-09	2.70962e-07
FOSB	2354	FosB proto-oncogene, AP-1 transcription factor subunit	275.095	2.52906	0.935022	8.61454e-05	0.00134886
GRIA3	2892	glutamate ionotropic receptor AMPA type subunit 3	30.0549	-1.29246	0.77453	0.00147423	0.0126743
FRRS1L	23732	ferric chelate reductase 1 like	91.6534	-1.2924	0.400093	2.13952e-05	0.000430231
RETREG1	54463	reticulophagy regulator 1	357.333	-1.29227	0.272492	5.58602e-08	3.73748e-06
OSM	5008	oncostatin M	41.9363	2.52407	1.42197	0.000431744	0.00476811
TLR10	81793	toll like receptor 10	89.65	2.51789	0.713679	1.2897e-05	0.000288841
NRCAM	4897	neuronal cell adhesion molecule	211.256	-1.28301	0.446321	6.33398e-05	0.00105072
SYTL1	84958	synaptotagmin like 1	739.343	2.50938	0.655128	5.42155e-06	0.000142711
HLA-DOB	3112	major histocompatibility complex, class II, DO beta	242.079	2.50597	0.553208	4.47362e-07	1.96038e-05
DENND1C	79958	DENN domain containing 1C	481.888	2.50246	0.753896	2.2359e-05	0.000444892
ITPRID2	6744	ITPR interacting domain containing 2	3151.29	-1.28286	0.222355	2.46128e-10	4.99921e-08
C9orf50	375759	chromosome 9 open reading frame 50	98.2572	-1.28217	0.831326	0.00198978	0.0159119
SORBS2	8470	sorbin and SH3 domain containing 2	694.334	-1.28134	0.42399	4.0737e-05	0.000733556
SLC2A6	11182	solute carrier family 2 member 6	514.699	2.50101	0.50465	6.91412e-08	4.40059e-06
CXCL9	4283	C-X-C motif chemokine ligand 9	2850.35	2.49122	0.92086	8.85605e-05	0.00137333
TRPV3	162514	transient receptor potential cation channel subfamily V member 3	362.208	-1.27252	0.413136	3.39565e-05	0.000631716
PRDM1	639	PR/SET domain 1	135.166	2.48996	0.787824	3.30559e-05	0.00061778
FCGR3A	2214	Fc fragment of IgG receptor IIIa	502.462	2.48962	0.680801	9.16665e-06	0.000217164
OR2W3	343171	olfactory receptor family 2 subfamily W member 3	28.6545	-1.27024	0.791847	0.00173844	0.014372
CD1D	912	CD1d molecule	66.6655	2.48951	0.619812	3.02163e-06	8.8444e-05
CD24	100133941	CD24 molecule	126.528	2.48675	0.453323	4.85457e-09	5.45222e-07
SEMA3B	7869	semaphorin 3B	25558.5	-1.26971	0.662257	0.000818704	0.00796739
MTND2P28	100652939	MT-ND2 pseudogene 28	1378.91	2.48231	0.834929	5.08074e-05	0.000878383
PIK3R5	23533	phosphoinositide-3-kinase regulatory subunit 5	312.51	2.48053	0.494568	5.29044e-08	3.56505e-06
SLAMF8	56833	SLAM family member 8	137.348	2.47531	1.22231	0.000308981	0.0036917
SNAI3	333929	snail family transcriptional repressor 3	87.5256	2.47028	0.542491	4.1468e-07	1.86569e-05
WNT10A	80326	Wnt family member 10A	103.595	2.46561	0.573658	1.1329e-06	4.04165e-05
LTF	4057	lactotransferrin	112.278	2.46509	0.637349	4.9462e-06	0.000132969
HK3	3101	hexokinase 3	186.961	2.46173	1.3667	0.000443378	0.00487137
ARL4C	10123	ADP ribosylation factor like GTPase 4C	597.694	2.4614	0.465464	1.3936e-08	1.24293e-06
DOCK2	1794	dedicator of cytokinesis 2	539.604	2.44916	0.489056	5.59563e-08	3.73748e-06
FMNL1	752	formin like 1	1901.7	2.44853	0.41254	3.98253e-10	6.94059e-08
CADM1	23705	cell adhesion molecule 1	1043.81	-1.2658	0.363066	8.97035e-06	0.000214357
UBD	10537	ubiquitin D	857.978	2.44589	0.681126	1.12963e-05	0.000257746
RNASE13	440163	ribonuclease A family member 13 (inactive)	11.5852	-1.2626	0.803343	0.00188459	0.0152558
GCSAM	257144	germinal center associated signaling and motility	30.7782	2.44427	0.84115	6.02903e-05	0.00101232
AOAH	313	acyloxyacyl hydrolase	347.72	2.43901	0.596363	2.41887e-06	7.43912e-05
ADAM28	10863	ADAM metallopeptidase domain 28	338.323	2.42586	0.616038	4.03207e-06	0.000112379
IL32	9235	interleukin 32	2328.81	2.4248	0.438693	4.05277e-09	4.65516e-07
RPS6KA1	6195	ribosomal protein S6 kinase A1	581.092	2.41408	0.387697	7.02264e-11	1.74553e-08
PIK3R6	146850	phosphoinositide-3-kinase regulatory subunit 6	94.9509	2.41345	0.474762	3.97095e-08	2.85344e-06
STXBP2	6813	syntaxin binding protein 2	353.991	2.41292	0.406923	4.22308e-10	7.25379e-08
BLM	641	BLM RecQ like helicase	60.5717	2.41126	0.368333	9.16722e-12	3.47484e-09
TAF5LP1	645744	TATA-box binding protein associated factor 5 like pseudogene 1	58.6213	2.40582	0.645655	7.80861e-06	0.000192511
ITGAL	3683	integrin subunit alpha L	195.645	2.40357	1.95852	0.000883224	0.00846909
SNX22	79856	sorting nexin 22	231.844	2.40168	0.429374	2.86738e-09	3.50607e-07
SAMSN1	64092	SAM domain, SH3 domain and nuclear localization signals 1	98.6606	2.39084	0.832777	6.72144e-05	0.00110311
UCP2	7351	uncoupling protein 2	1649.82	2.38692	0.343017	5.74679e-13	5.12546e-10
GPR183	1880	G protein-coupled receptor 183	161.765	2.38638	0.628645	6.38139e-06	0.00016234
SIGLEC9	27180	sialic acid binding Ig like lectin 9	61.9503	2.38426	0.997957	0.000176927	0.0023635
SLC26A4	5172	solute carrier family 26 member 4	38.168	-1.26209	0.653555	0.00079346	0.0077716
KLHL6	89857	kelch like family member 6	250.115	2.38384	0.451196	1.49128e-08	1.2929e-06
SOCS1	8651	suppressor of cytokine signaling 1	355.128	2.38256	0.494315	1.37502e-07	7.48044e-06
SH3BGR	6450	SH3 domain binding glutamate rich protein	122.812	-1.26182	0.590445	0.00047275	0.00513823
MAL	4118	mal, T cell differentiation protein	3282.6	-1.26086	0.823275	0.00207075	0.0164037
VOPP1	81552	VOPP1 WW domain binding protein	44.0243	2.37228	1.55229	0.000706459	0.0071219
GNG2	54331	G protein subunit gamma 2	1744.15	-1.26038	0.275633	1.17281e-07	6.63515e-06
NLRC4	58484	NLR family CARD domain containing 4	20.3664	2.36791	0.964222	0.000157982	0.00216968
RASAL3	64926	RAS protein activator like 3	516.288	2.36324	1.03513	0.000218664	0.00280727
TNFSF14	8740	TNF superfamily member 14	81.5563	2.36249	0.607976	4.8704e-06	0.000131432
PRG4	10216	proteoglycan 4	147.999	2.36169	0.347831	1.8716e-12	1.09143e-09
SP140	11262	SP140 nuclear body protein	105.866	2.35626	0.908857	0.00012206	0.00176531
CD300E	342510	CD300e molecule	60.1514	2.35118	1.03024	0.000221134	0.00282225
PDZD4	57595	PDZ domain containing 4	1748.73	-1.25787	0.456493	8.89638e-05	0.00137499
SH3BP1	23616	SH3 domain binding protein 1	764.862	2.34958	0.460492	3.71859e-08	2.73696e-06
LAT2	7462	linker for activation of T cells family member 2	254.468	2.34629	0.571975	2.394e-06	7.37761e-05
PDCD1LG2	80380	programmed cell death 1 ligand 2	131.924	2.34466	0.666603	1.44379e-05	0.000314071
APOE	348	apolipoprotein E	15859.1	2.34378	0.703299	2.34669e-05	0.000459696
POU2F2	5452	sterile alpha motif domain containing 5	307.769	2.34184	0.528572	7.14265e-07	2.85744e-05
TSPAN33	340348	tetraspanin 33	695.443	2.3276	0.499788	2.83862e-07	1.36637e-05
IGHV1-3	28473	immunoglobulin heavy variable 1-3	217.451	2.3261	2.11214	0.000998324	0.00935512
INCA1	388324	inhibitor of CDK, cyclin A1 interacting protein 1	60.0517	-1.25726	0.344572	5.02664e-06	0.000134179
RARRES1	5918	retinoic acid receptor responder 1	39.9096	2.3189	1.23722	0.000457352	0.00499955
PTN	5764	pleiotrophin	356.338	-1.2466	0.362875	1.05457e-05	0.000244112
CD96	10225	CD96 molecule	217.279	2.31555	0.638247	1.07018e-05	0.000246597
CCRL2	9034	C-C motif chemokine receptor like 2	94.0417	2.31533	0.64484	1.18992e-05	0.000269277
NPTX2	4885	neuronal pentraxin 2	188.403	-1.24037	1.10485	0.00494236	0.0322722
HSD11B1	3290	hydroxysteroid 11-beta dehydrogenase 1	199.352	2.30667	0.416013	3.88268e-09	4.5284e-07
PSAT1	29968	phosphoserine aminotransferase 1	233.524	-1.23836	0.373938	1.59045e-05	0.000340118
TENT5C	54855	terminal nucleotidyltransferase 5C	291.4	2.30317	0.452953	4.09136e-08	2.85829e-06
GPSM3	63940	G protein signaling modulator 3	1088.02	2.3023	0.38886	4.69294e-10	7.63451e-08
GSTO2	119391	glutathione S-transferase omega 2	63.6546	-1.23733	0.87742	0.00277811	0.0206332
SLC6A17	388662	solute carrier family 6 member 17	12.0799	-1.23556	0.956447	0.00359696	0.0252253
SLC6A1	6529	solute carrier family 6 member 1	437.476	-1.23515	0.429407	6.21914e-05	0.00103734
RGS18	64407	regulator of G protein signaling 18	29.0737	2.29887	0.8852	0.000125572	0.00179615
GNA15	2769	G protein subunit alpha 15	170.029	2.29506	0.412318	3.46359e-09	4.1326e-07
SEL1L3	23231	SEL1L family member 3	640.741	2.29264	0.46358	7.92046e-08	4.86818e-06
DNAI4	79819	dynein axonemal intermediate chain 4	156.266	2.27451	1.1387	0.00038921	0.00442038
OSCAR	126014	osteoclast associated Ig-like receptor	213.403	2.26526	0.622099	1.04142e-05	0.000242178
EEF1AKMT3	25895	EEF1A lysine methyltransferase 3	23.0207	2.26277	1.30467	0.000600728	0.00626426
TRBC2	28638	T cell receptor beta constant 2	1399.32	2.2615	0.623262	1.08126e-05	0.000248542
FXYD1	5348	FXYD domain containing ion transport regulator 1	5632.82	-1.23475	0.603437	0.000600477	0.00626426
TROAP	10024	trophinin associated protein	46.943	2.25863	0.563549	3.339e-06	9.67928e-05
BIN2	51411	bridging integrator 2	259.329	2.24632	0.659725	2.00609e-05	0.000409923
ABCC3	8714	ATP binding cassette subfamily C member 3	268.551	2.23676	0.460813	1.20473e-07	6.76521e-06
ADAMDEC1	27299	ADAM like decysin 1	388.245	2.23455	1.77697	0.00109027	0.0100368
PILRA	29992	paired immunoglobin like type 2 receptor alpha	353.395	2.23247	0.438394	3.95251e-08	2.85344e-06
CASS4	57091	Cas scaffold protein family member 4	46.2572	2.22777	1.18145	0.00048958	0.00528705
FHL5	9457	four and a half LIM domains 5	323.31	-1.23415	0.50507	0.00021212	0.00273827
SDK2	54549	sidekick cell adhesion molecule 2	262.488	-1.22166	0.364769	1.39121e-05	0.000306593
GAS7	8522	growth arrest specific 7	6043.94	-1.22075	0.405453	4.1256e-05	0.000739166
FERMT3	83706	FERM domain containing kindlin 3	1516.95	2.22448	0.475965	2.65548e-07	1.30299e-05
CD101	9398	CD101 molecule	40.9563	2.22425	1.06466	0.000346432	0.00402498
C3AR1	719	complement C3a receptor 1	323.058	2.21889	0.522351	1.43826e-06	4.88945e-05
FCER2	2208	Fc fragment of IgE receptor II	120.585	2.21884	1.32786	0.000690882	0.00700211
DHRS9	10170	dehydrogenase/reductase 9	119.69	2.21688	0.683703	3.06548e-05	0.000578815
CD70	970	CD70 molecule	23.2967	2.20986	0.891317	0.000167749	0.00226888
MS4A6A	64231	membrane spanning 4-domains A6A	923.236	2.20964	0.474511	2.84774e-07	1.36637e-05
PRF1	5551	perforin 1	229.36	2.20574	0.993615	0.000277078	0.00336353
LAG3	3902	lymphocyte activating 3	339.921	2.2025	0.384733	1.44901e-09	1.97927e-07
SYK	6850	spleen associated tyrosine kinase	715.537	2.20073	0.454902	1.28869e-07	7.09787e-06
TNFRSF18	8784	TNF receptor superfamily member 18	108.009	2.1963	0.804646	0.000100837	0.00152281
SNX10	29887	sorting nexin 10	232.905	2.1923	1.19217	0.000546383	0.00577301
LAIR1	3903	leukocyte associated immunoglobulin like receptor 1	1113.13	2.19203	0.401385	6.07645e-09	6.35387e-07
TRGC2	6967	T cell receptor gamma constant 2	67.6595	2.18554	1.25839	0.000647237	0.00665316
IGFLR1	79713	IGF like family receptor 1	624.707	2.18554	0.376707	9.35725e-10	1.4047e-07
FAM78A	286336	family with sequence similarity 78 member A	514.332	2.18528	0.368263	4.36351e-10	7.27666e-08
C1QB	713	complement C1q B chain	1526.84	2.18028	0.962465	0.000259077	0.00318325
TLR7	51284	toll like receptor 7	114.608	2.17973	0.63457	1.87074e-05	0.000386433
CTSH	1512	cathepsin H	4986.95	2.17926	0.306686	2.19294e-13	2.37495e-10
GNGT2	2793	G protein subunit gamma transducin 2	26.9495	2.17924	0.550524	3.92255e-06	0.000109933
PPP1R1C	151242	protein phosphatase 1 regulatory inhibitor subunit 1C	109.321	-1.21493	0.733873	0.00159336	0.0134438
SLIT2	9353	slit guidance ligand 2	1020.19	-1.21384	0.314663	2.22871e-06	6.95303e-05
FOXP3	50943	forkhead box P3	51.1657	2.16319	0.94621	0.000251855	0.00310963
CD8B	926	CD8b molecule	37.8264	2.1541	1.36724	0.000849394	0.00820425
KCNK5	8645	potassium two pore domain channel subfamily K member 5	645.849	-1.21321	0.49832	0.000217763	0.00279807
GMIP	51291	GEM interacting protein	652.69	2.15036	0.421816	3.77559e-08	2.76548e-06
GPR55	9290	G protein-coupled receptor 55	20.6527	2.14911	1.1478	0.000537846	0.00569868
CD1E	913	CD1e molecule	57.1081	2.14823	1.25605	0.000700135	0.00707225
CLEC7A	64581	C-type lectin domain containing 7A	525.946	2.14797	0.498344	1.12442e-06	4.02086e-05
TTLL7	79739	tubulin tyrosine ligase like 7	229.823	-1.2108	0.374341	2.02276e-05	0.000412219
NUGGC	389643	nuclear GTPase, germinal center associated	43.0313	2.14599	0.406091	1.49556e-08	1.2929e-06
ARHGEF37	389337	Rho guanine nucleotide exchange factor 37	1119.7	-1.21062	0.496299	0.00021507	0.00277051
AMN	81693	amnion associated transmembrane protein	37.1042	2.14548	1.03765	0.00038333	0.00436997
ANXA3	306	annexin A3	79.552	-1.20557	0.72333	0.0015599	0.0132325
WFDC2	10406	WAP four-disulfide core domain 2	163.255	-1.20325	0.698328	0.00136203	0.0118277
IL27RA	9466	interleukin 27 receptor subunit alpha	323.25	2.13963	0.377759	1.99671e-09	2.65165e-07
ARHGAP45	23526	Rho GTPase activating protein 45	2207.31	2.13409	0.414236	2.88303e-08	2.21891e-06
NCF2	4688	neutrophil cytosolic factor 2	540.467	2.13205	0.514561	2.0615e-06	6.50594e-05
KIF21A	55605	kinesin family member 21A	186.002	-1.19871	0.264063	1.26584e-07	7.00464e-06
NKG7	4818	natural killer cell granule protein 7	93.988	2.13037	1.10628	0.000499122	0.00536715
PYCARD	29108	PYD and CARD domain containing	102.437	2.12951	0.600092	1.36704e-05	0.000303028
TPSB2	64499	tryptase beta 2	1236.55	2.12547	0.633149	2.31135e-05	0.000456312
RBP5	83758	retinol binding protein 5	361.977	2.11978	0.518457	2.49068e-06	7.62904e-05
TAFA5	25817	TAFA chemokine like family member 5	2496.03	-1.1966	0.966795	0.00419179	0.0284749
CACNA1D	776	calcium voltage-gated channel subunit alpha1 D	135.086	-1.19531	0.402176	4.61822e-05	0.000811373
TRPM2	7226	transient receptor potential cation channel subfamily M member 2	191.798	2.11536	0.78635	0.000113508	0.00167003
CLEC4E	26253	C-type lectin domain family 4 member E	174.373	2.11333	1.40089	0.000974291	0.00915822
ABRACL	58527	ABRA C-terminal like	144.891	2.1088	0.386751	6.1615e-09	6.37996e-07
GNLY	10578	granulysin	186.588	2.10866	0.600846	1.52446e-05	0.00032879
TFCP2L1	29842	transcription factor CP2 like 1	28.0718	2.10411	1.04034	0.000429488	0.00475321
PIK3CD	5293	phosphatidylinositol-4,5-bisphosphate 3-kinase catalytic subunit delta	814.695	2.10125	0.422082	6.51446e-08	4.18527e-06
TMEM171	134285	transmembrane protein 171	23.1768	2.10076	0.73354	7.76107e-05	0.00123979
FCGR1CP	100132417	Fc fragment of IgG receptor Ic, pseudogene	43.3831	2.09333	1.16996	0.000650416	0.00667678
STEAP1B	256227	STEAP family member 1B	100.544	-1.19501	0.359431	1.49063e-05	0.000323057
FGR	2268	FGR proto-oncogene, Src family tyrosine kinase	653.437	2.09321	0.485929	1.11182e-06	3.98521e-05
GOLGA6L4	643707	golgin A6 family like 4	72.9947	-1.19159	0.827112	0.00269244	0.0201688
S1PR4	8698	sphingosine-1-phosphate receptor 4	303.379	2.09176	0.93173	0.00028539	0.00343965
MICALL2	79778	MICAL like 2	8508.72	-1.1873	0.444672	0.000113038	0.0016672
DOCK8	81704	dedicator of cytokinesis 8	532.587	2.08224	0.406454	3.22826e-08	2.44735e-06
VWA1	64856	von Willebrand factor A domain containing 1	15530.4	-1.1835	0.453555	0.000134415	0.00189471
ANKRD50	57182	ankyrin repeat domain 50	536.226	-1.18301	0.302214	1.74505e-06	5.6535e-05
SEPTIN6	23157	septin 6	728.314	2.08114	0.318442	1.02543e-11	3.62752e-09
JAKMIP1	152789	janus kinase and microtubule interacting protein 1	36.3567	2.08112	1.48664	0.00116019	0.0105145
KIF21B	23046	kinesin family member 21B	519.277	2.0792	0.456739	4.19696e-07	1.87712e-05
MS4A7	58475	membrane spanning 4-domains A7	245.471	2.07914	0.525845	3.88741e-06	0.000109352
CD226	10666	CD226 molecule	115.965	2.07845	0.581853	1.27051e-05	0.000285809
MYO1G	64005	myosin IG	359.797	2.07637	0.918899	0.000280009	0.00338557
PHYHD1	254295	phytanoyl-CoA dioxygenase domain containing 1	750.652	-1.18234	0.293231	1.09361e-06	3.95063e-05
DPEP2	64174	dipeptidase 2	192.559	2.07403	0.597601	1.69331e-05	0.000358075
HLA-DQA1	3117	major histocompatibility complex, class II, DQ alpha 1	9715.83	2.06883	0.477908	1.01296e-06	3.73688e-05
HLA-DMB	3109	major histocompatibility complex, class II, DM beta	3372.27	2.06297	0.427675	1.29205e-07	7.09787e-06
USP2	9099	ubiquitin specific peptidase 2	139.995	-1.18037	0.478696	0.000200863	0.0026209
TNFRSF17	608	TNF receptor superfamily member 17	46.7438	2.05945	1.22293	0.000797259	0.00780377
ARHGAP25	9938	Rho GTPase activating protein 25	465.662	2.05936	0.358099	1.17504e-09	1.64963e-07
CD86	942	CD86 molecule	199.02	2.05916	0.642846	3.44885e-05	0.000640043
RTP5	285093	receptor transporter protein 5 (putative)	21.3898	2.0525	1.13027	0.000645287	0.00664212
TYMP	1890	thymidine phosphorylase	8503.94	2.04469	0.385331	1.2598e-08	1.15764e-06
ALOX5AP	241	arachidonate 5-lipoxygenase activating protein	366.094	2.0433	0.528198	5.07655e-06	0.000135252
ASCL2	430	achaete-scute family bHLH transcription factor 2	166.977	2.04063	0.608817	2.33421e-05	0.000457884
OXCT2	64064	3-oxoacid CoA-transferase 2	68.4298	-1.17651	0.823745	0.00280563	0.0208015
LST1	7940	leukocyte specific transcript 1	486.16	2.03849	0.444423	3.54309e-07	1.63198e-05
TMEM255A	55026	transmembrane protein 255A	277.981	-1.17144	0.417705	7.63821e-05	0.00122941
CD83	9308	CD83 molecule	392.968	2.03774	0.573558	1.33185e-05	0.000296093
PTK2B	2185	protein tyrosine kinase 2 beta	658.406	2.03248	0.671721	5.36539e-05	0.000916103
HCLS1	3059	hematopoietic cell-specific Lyn substrate 1	1824.33	2.03039	0.384701	1.43892e-08	1.26842e-06
TAGAP	117289	T cell activation RhoGTPase activating protein	259.599	2.02718	0.417702	1.10164e-07	6.32693e-06
CCR6	1235	C-C motif chemokine receptor 6	85.1341	2.02705	0.752359	0.00011574	0.00169676
CD4	920	CD4 molecule	2106.06	2.02647	0.476333	1.31016e-06	4.55613e-05
TMEM154	201799	transmembrane protein 154	91.9871	2.02228	0.560972	1.13869e-05	0.000259231
ITGA4	3676	integrin subunit alpha 4	326.197	2.01637	0.47998	1.58653e-06	5.28681e-05
LCP2	3937	lymphocyte cytosolic protein 2	215.14	2.00621	0.68515	6.79576e-05	0.00111151
C2	717	complement C2	263.891	2.00269	0.479854	1.73824e-06	5.64351e-05
CARD9	64170	caspase recruitment domain family member 9	151.925	2.00074	0.805088	0.000183556	0.00243488
SH2D2A	9047	SH2 domain containing 2A	91.0492	1.99324	0.832884	0.000223264	0.00284226
HLA-DPB1	3115	major histocompatibility complex, class II, DP beta 1	15802.4	1.99276	0.430381	2.84678e-07	1.36637e-05
FCHO1	23149	FCH and mu domain containing endocytic adaptor 1	213.563	1.99206	0.784658	0.000164189	0.00223149
CD200R1	131450	CD200 receptor 1	40.9901	1.98681	1.21615	0.00092857	0.00881037
MRC1	4360	mannose receptor C-type 1	460.795	1.98629	0.7428	0.000122278	0.00176569
PYHIN1	149628	pyrin and HIN domain family member 1	61.8401	1.98314	0.802035	0.000189701	0.00249674
CD300A	11314	CD300a molecule	161.307	1.98255	0.580154	1.92846e-05	0.000395125
KCNAB2	8514	potassium voltage-gated channel subfamily A regulatory beta subunit 2	1584.83	1.98021	0.404414	8.66801e-08	5.23603e-06
LRRC4C	57689	leucine rich repeat containing 4C	127.608	-1.17091	0.551223	0.000502576	0.00539283
ZNF334	55713	zinc finger protein 334	78.5859	-1.17078	0.527502	0.000391402	0.00443292
CCDC88B	283234	coiled-coil domain containing 88B	779.946	1.97781	0.424911	2.53087e-07	1.24994e-05
HS3ST3B1	9953	heparan sulfate-glucosamine 3-sulfotransferase 3B1	53.2264	1.97447	1.17276	0.000866413	0.00833538
GULP1	51454	GULP PTB domain containing engulfment adaptor 1	357.25	-1.1674	0.359074	1.88556e-05	0.000388964
ADGRE2	30817	adhesion G protein-coupled receptor E2	95.7721	1.97362	0.74308	0.000127662	0.00181712
SIRPB1	10326	signal regulatory protein beta 1	60.8317	1.96867	0.818397	0.000219781	0.00281196
HLA-DQB1	3119	major histocompatibility complex, class II, DQ beta 1	14824.4	1.9583	0.54906	1.24553e-05	0.000280605
PLAG1	5324	PLAG1 zinc finger	111.316	-1.16538	0.18394	6.60473e-12	2.63529e-09
BLNK	29760	B cell linker	114.865	1.95627	0.742578	0.000134461	0.00189471
PLCB2	5330	phospholipase C beta 2	1264.54	1.9489	0.509819	5.6107e-06	0.000146419
DOK3	79930	docking protein 3	315.845	1.94715	0.591972	2.71368e-05	0.000522142
GPNMB	10457	glycoprotein nmb	4650.43	1.94653	0.352097	3.56737e-09	4.1929e-07
NPL	80896	N-acetylneuraminate pyruvate lyase	353.047	1.9459	0.869768	0.000314333	0.0037409
SIGLEC14	100049587	sialic acid binding Ig like lectin 14	81.1476	1.94478	1.86536	0.00179589	0.0147345
KCNA3	3738	potassium voltage-gated channel subfamily A member 3	48.235	1.93995	1.49431	0.00155288	0.0131903
SRGN	5552	serglycin	1254.04	1.93558	0.42698	4.05141e-07	1.8282e-05
EVI2A	2123	ecotropic viral integration site 2A	165.924	1.92953	0.846999	0.000291308	0.0035054
BCAS4	55653	breast carcinoma amplified sequence 4	177.122	1.92704	0.529489	9.86168e-06	0.000231459
NRROS	375387	negative regulator of reactive oxygen species	473.844	1.92569	0.354965	6.01858e-09	6.33707e-07
FOXD3	27022	forkhead box D3	1860.1	-1.16237	0.772592	0.00237229	0.0182212
ZIC1	7545	Zic family member 1	34.7756	1.92422	1.25481	0.00115867	0.010507
LSMEM2	132228	leucine rich single-pass membrane protein 2	114.615	-1.16159	0.539242	0.000466452	0.00508071
PLEKHB1	58473	pleckstrin homology domain containing B1	75.8006	-1.1599	0.867995	0.00351337	0.0247881
VSIG4	11326	V-set and immunoglobulin domain containing 4	738.237	1.91934	0.527191	9.78301e-06	0.000229969
FER1L4	80307	fer-1 like family member 4 (pseudogene)	201.276	1.91901	0.546507	1.4398e-05	0.000313652
PCLAF	9768	PCNA clamp associated factor	27.3988	1.91532	0.631143	5.22982e-05	0.000900246
PSD4	23550	pleckstrin and Sec7 domain containing 4	785.178	1.91218	0.407645	2.02225e-07	1.03237e-05
SLC16A3	9123	solute carrier family 16 member 3	925.333	1.91019	0.471313	2.49973e-06	7.64132e-05
TRIM14	9830	tripartite motif containing 14	407.047	1.90397	0.413006	2.83611e-07	1.36637e-05
IL23A	51561	interleukin 23 subunit alpha	20.0864	1.90219	0.763862	0.000187253	0.00247526
LYN	4067	LYN proto-oncogene, Src family tyrosine kinase	508.659	1.90115	0.467331	2.35012e-06	7.26878e-05
TPSAB1	7177	tryptase alpha/beta 1	1739.99	1.89784	0.470222	2.62554e-06	7.95602e-05
MICB	4277	MHC class I polypeptide-related sequence B	131.663	1.8968	0.686993	0.000101484	0.00153104
LILRA6	79168	leukocyte immunoglobulin like receptor A6	163.273	1.89347	0.614644	4.63838e-05	0.00081397
NLGN1	22871	neuroligin 1	76.0945	-1.15304	0.555292	0.000573232	0.00600231
CHAC2	494143	ChaC glutathione specific gamma-glutamylcyclotransferase 2	11.8394	1.89146	0.723331	0.000142152	0.00198743
MYCL	4610	MYCL proto-oncogene, bHLH transcription factor	131.165	1.8898	0.77473	0.000209955	0.00271848
PRR5L	79899	proline rich 5 like	133.3	1.88903	0.521932	1.02634e-05	0.000239406
CYP2S1	29785	cytochrome P450 family 2 subfamily S member 1	86.69	1.87681	0.739045	0.000168851	0.00228175
P2RY13	53829	purinergic receptor P2Y13	169.134	1.86809	0.758339	0.000200282	0.00262008
HLA-DRA	3122	major histocompatibility complex, class II, DR alpha	35091.4	1.86725	0.436206	1.03349e-06	3.79414e-05
MEGF9	1955	multiple EGF like domains 9	1061.64	-1.15218	0.324632	6.72368e-06	0.000169908
CSF1R	1436	colony stimulating factor 1 receptor	1884.49	1.86657	0.449918	1.69837e-06	5.54971e-05
RBM11	54033	RNA binding motif protein 11	105.56	-1.15119	0.713347	0.00183832	0.0150095
TLE1	7088	TLE family member 1, transcriptional corepressor	2044.77	-1.15071	0.331931	8.99931e-06	0.00021454
VAV3	10451	vav guanine nucleotide exchange factor 3	74.3895	1.86108	0.602269	4.49331e-05	0.000791261
RMI2	116028	RecQ mediated genome instability 2	69.3891	1.85518	0.582165	3.47764e-05	0.000644596
GPR171	29909	G protein-coupled receptor 171	30.9058	1.85489	1.17816	0.00116559	0.010532
SUSD3	203328	sushi domain containing 3	187.812	1.84806	0.671021	0.000103246	0.00155299
CDCP1	64866	CUB domain containing protein 1	50.2218	1.84712	1.23851	0.00134216	0.0116971
LRRC25	126364	leucine rich repeat containing 25	295.816	1.84395	0.743153	0.000193511	0.00254027
SLITRK5	26050	SLIT and NTRK like family member 5	424.856	-1.15037	0.476793	0.000233977	0.00295138
NDRG1	10397	N-myc downstream regulated 1	703.777	-1.14995	0.30779	3.38404e-06	9.6992e-05
S100B	6285	S100 calcium binding protein B	11163.2	-1.14763	0.836567	0.00327706	0.0234593
IL7R	3575	interleukin 7 receptor	367.567	1.84198	1.11218	0.00102619	0.00956302
SYTL3	94120	synaptotagmin like 3	41.0917	1.84124	1.95237	0.00206159	0.0163568
KCNN4	3783	potassium calcium-activated channel subfamily N member 4	450.038	1.83276	0.563551	2.88704e-05	0.000551997
SPI1	6688	Spi-1 proto-oncogene	1918.18	1.81946	0.647758	9.03745e-05	0.00138831
SOD2	6648	superoxide dismutase 2	7587.47	1.8192	0.455366	2.81741e-06	8.40896e-05
LAMB1	3912	laminin subunit beta 1	2151.63	-1.14739	0.356192	2.07049e-05	0.00041913
SCO2	9997	synthesis of cytochrome C oxidase 2	654.292	1.81814	0.82226	0.000350817	0.00405418
TRDC	28526	T cell receptor delta constant	59.0027	1.81725	0.965279	0.000686351	0.0069655
COL4A4	1286	collagen type IV alpha 4 chain	62.0371	1.81701	0.969892	0.000698893	0.00706617
CLEC12A	160364	C-type lectin domain family 12 member A	142.84	1.81666	0.841662	0.000392335	0.00443319
TFRC	7037	transferrin receptor	585.278	1.81129	0.466865	4.16959e-06	0.000115364
NIM1K	167359	NIM1 serine/threonine protein kinase	98.3616	-1.1449	0.505426	0.000349661	0.00405009
CISH	1154	cytokine inducible SH2 containing protein	263.454	1.81027	0.523327	1.58169e-05	0.000339131
HAVCR2	84868	hepatitis A virus cellular receptor 2	235.782	1.80326	0.610298	6.27243e-05	0.00104394
TNFRSF19	55504	TNF receptor superfamily member 19	451.978	-1.14304	0.484318	0.000270782	0.00330563
PRKCA	5578	protein kinase C alpha	1025.94	-1.14172	0.299554	2.53273e-06	7.71111e-05
CMTM5	116173	CKLF like MARVEL transmembrane domain containing 5	1788.9	-1.13969	0.925889	0.00452157	0.0301083
GLIPR1	11010	GLI pathogenesis related 1	462.004	1.8024	0.387181	2.04466e-07	1.04031e-05
LINGO3	645191	leucine rich repeat and Ig domain containing 3	56.8081	1.7915	0.671752	0.000126878	0.00180971
ADAM8	101	ADAM metallopeptidase domain 8	729.917	1.79077	0.704336	0.000169683	0.00229094
SLC37A2	219855	solute carrier family 37 member 2	549.274	1.78668	0.419519	1.02192e-06	3.76076e-05
RELN	5649	reelin	2662.75	-1.13909	0.886011	0.00401531	0.027473
NABP1	64859	nucleic acid binding protein 1	672.768	1.78426	0.40922	6.83783e-07	2.76653e-05
SEPTIN1	1731	septin 1	1331.43	1.77731	0.421099	1.17012e-06	4.14519e-05
SLC16A8	23539	solute carrier family 16 member 8	183.375	-1.13899	0.320574	6.59823e-06	0.000167295
TESPA1	9840	thymocyte expressed, positive selection associated 1	99.727	1.77337	0.541831	2.64834e-05	0.000511518
CCL21	6366	C-C motif chemokine ligand 21	997.336	1.77305	0.925661	0.000661213	0.00676016
LPAR5	57121	lysophosphatidic acid receptor 5	111.559	1.77172	0.589551	5.46127e-05	0.000929336
TEAD1	7003	TEA domain transcription factor 1	1314.32	-1.13608	0.29021	1.69099e-06	5.54842e-05
SLC31A2	1318	solute carrier family 31 member 2	252.983	1.76723	0.738646	0.000239439	0.00300031
CFAP91	89876	cilia and flagella associated protein 91	159.317	-1.13529	0.360683	2.62914e-05	0.000509107
SOX2	6657	SRY-box transcription factor 2	490.312	-1.13259	0.627883	0.00116246	0.0105225
RELL2	285613	RELT like 2	133.071	1.76612	0.532541	2.3314e-05	0.000457884
STK17B	9262	serine/threonine kinase 17b	585.623	1.76429	0.354112	4.31949e-08	2.97692e-06
RPS4X	6191	ribosomal protein S4 X-linked	208.923	1.75688	0.583403	5.34684e-05	0.000914997
FSBP	100861412	fibrinogen silencer binding protein	60.272	-1.13214	0.286132	1.4287e-06	4.86786e-05
NFKBIE	4794	NFKB inhibitor epsilon	483.497	1.75328	0.389256	3.62522e-07	1.66059e-05
TTC16	158248	tetratricopeptide repeat domain 16	40.9754	1.75163	1.22917	0.0016501	0.013815
FAM110A	83541	family with sequence similarity 110 member A	225.271	1.74994	0.398499	5.74846e-07	2.39445e-05
CD1C	911	CD1c molecule	129.268	1.74913	0.87204	0.000556673	0.00585317
RASSF5	83593	Ras association domain family member 5	546.213	1.74762	0.41849	1.33535e-06	4.60149e-05
PDE7A	5150	phosphodiesterase 7A	468.679	1.74486	0.382328	2.78036e-07	1.35549e-05
RNASE6	6039	ribonuclease A family member k6	274.401	1.74411	0.621787	9.02868e-05	0.00138831
ANKRD44	91526	ankyrin repeat domain 44	219.291	1.74405	0.7077	0.000203979	0.0026547
CDH6	1004	cadherin 6	718.136	-1.12903	0.371015	3.67283e-05	0.000674999
PIM1	5292	Pim-1 proto-oncogene, serine/threonine kinase	687.412	1.73792	0.355665	6.49054e-08	4.18527e-06
VCAM1	7412	vascular cell adhesion molecule 1	510.825	1.73705	0.331037	1.11126e-08	1.03368e-06
IGHV3-20	28445	immunoglobulin heavy variable 3-20	41.1851	1.73411	1.86117	0.00249307	0.0189474
LRRC7	57554	leucine rich repeat containing 7	89.5504	-1.12818	0.646061	0.00134654	0.0117267
HCST	10870	hematopoietic cell signal transducer	600.407	1.73333	0.575617	5.30464e-05	0.00090983
SHISAL2A	348378	shisa like 2A	45.5321	1.72827	0.928889	0.000758786	0.0075096
LIME1	54923	Lck interacting transmembrane adaptor 1	726.069	1.72248	0.387512	4.42803e-07	1.94602e-05
SMCO4	56935	single-pass membrane protein with coiled-coil domains 4	238.94	1.72236	0.757285	0.000314857	0.00374421
IL10	3586	interleukin 10	25.5352	1.71954	1.21022	0.00172042	0.0142775
CYBA	1535	cytochrome b-245 alpha chain	6191.83	1.71864	0.384252	3.92233e-07	1.78055e-05
CCDC88C	440193	coiled-coil domain containing 88C	289.072	1.7175	1.19525	0.00168033	0.0140216
AKNA	80709	AT-hook transcription factor	1707.69	1.71708	0.351558	6.31966e-08	4.09481e-06
MXRA5	25878	matrix remodeling associated 5	679.989	1.71407	0.558229	4.4921e-05	0.000791261
CEACAM21	90273	CEA cell adhesion molecule 21	45.0328	1.70936	1.02204	0.00111369	0.0101906
GM2A	2760	GM2 ganglioside activator	2274.78	1.70654	0.441386	3.90912e-06	0.000109759
CNR2	1269	cannabinoid receptor 2	77.0447	1.7055	0.627901	0.000111797	0.00165373
LY96	23643	lymphocyte antigen 96	88.4083	1.70089	0.369146	2.1426e-07	1.0757e-05
TOX	9760	thymocyte selection associated high mobility group box	288.412	-1.12471	0.236683	4.38123e-08	3.0058e-06
IRF1	3659	interferon regulatory factor 1	2715.31	1.69929	0.409619	1.38957e-06	4.76668e-05
SGCA	6442	sarcoglycan alpha	499.394	-1.12391	0.603956	0.00101178	0.00946366
SECTM1	6398	secreted and transmembrane 1	734.012	1.69074	0.3654	1.93447e-07	9.92146e-06
BMP7	655	bone morphogenetic protein 7	592.362	-1.12017	0.465789	0.000241344	0.00301316
PDE6G	5148	phosphodiesterase 6G	31.0606	1.68859	1.17005	0.0017148	0.0142543
CRYL1	51084	crystallin lambda 1	513.443	-1.12005	0.487064	0.000321799	0.00380883
FMO1	2326	flavin containing dimethylaniline monoxygenase 1	149.067	1.68725	0.536839	3.63502e-05	0.000668862
TEPP	374739	testis, prostate and placenta expressed	92.264	-1.11841	0.780366	0.00291296	0.02144
MCOLN2	255231	mucolipin TRP cation channel 2	255.071	1.67979	0.607704	9.87068e-05	0.00150563
PLAUR	5329	plasminogen activator, urokinase receptor	448.931	1.67756	0.544085	4.26433e-05	0.00075887
VNN2	8875	vanin 2	19.8998	1.6774	1.25594	0.00205671	0.0163266
APOBEC3B	9582	apolipoprotein B mRNA editing enzyme catalytic subunit 3B	33.0839	1.67593	0.874535	0.000696375	0.00704835
RELT	84957	RELT TNF receptor	474.397	1.67436	0.648214	0.000154269	0.00212833
FGF17	8822	fibroblast growth factor 17	33.2319	-1.11827	0.601605	0.00102069	0.00953022
PPIF	10105	peptidylprolyl isomerase F	453.752	1.6734	0.387435	6.86068e-07	2.76653e-05
SHC4	399694	SHC adaptor protein 4	399	-1.11815	0.251943	1.85795e-07	9.58173e-06
ZNF503	84858	zinc finger protein 503	1032.48	-1.11601	0.219621	8.51932e-09	8.40928e-07
CD33	945	CD33 molecule	147.279	1.67214	0.579298	7.19874e-05	0.00116362
ERP27	121506	endoplasmic reticulum protein 27	25.946	1.66906	0.925981	0.000885596	0.0084769
DEPDC7	91614	DEP domain containing 7	82.8383	-1.11015	0.611758	0.00114728	0.0104349
STMN1	3925	stathmin 1	1859.61	-1.11008	0.344631	2.06136e-05	0.000417839
PTGS1	5742	prostaglandin-endoperoxide synthase 1	199.973	1.65999	0.373252	3.96717e-07	1.79553e-05
RGS19	10287	regulator of G protein signaling 19	652.72	1.65979	0.404518	1.5616e-06	5.23827e-05
CTSG	1511	cathepsin G	257.597	1.65735	0.766114	0.000410185	0.00457633
HMOX1	3162	heme oxygenase 1	733.332	1.65065	0.493643	1.98927e-05	0.000407036
MUC12	10071	mucin 12, cell surface associated	86.998	1.64997	1.18055	0.001926	0.0154918
BASP1	10409	brain abundant membrane attached signal protein 1	524.831	1.64965	0.365391	2.93197e-07	1.39356e-05
ZBTB32	27033	zinc finger and BTB domain containing 32	40.9448	1.64904	1.01244	0.00127029	0.0112108
BCL2A1	597	BCL2 related protein A1	90.2955	1.64741	1.53852	0.00287143	0.021196
BTN3A2	11118	butyrophilin subfamily 3 member A2	1629.7	1.64732	0.291855	1.10547e-09	1.58124e-07
MREG	55686	melanoregulin	77.4515	1.64211	1.04062	0.00140812	0.0122
FCGR2C	9103	Fc fragment of IgG receptor IIc (gene/pseudogene)	89.622	1.64098	0.703587	0.000279839	0.00338557
FKBP11	51303	FKBP prolyl isomerase 11	673.379	1.64021	0.337335	6.06814e-08	4.01769e-06
TMEM86A	144110	transmembrane protein 86A	192.884	1.63777	0.379915	6.70803e-07	2.74143e-05
ASPA	443	aspartoacylase	880.866	-1.10706	0.376681	5.09312e-05	0.000879519
ABCA7	10347	ATP binding cassette subfamily A member 7	813.558	1.63467	0.388338	9.99831e-07	3.70646e-05
TNFAIP8	25816	TNF alpha induced protein 8	402.312	1.63412	0.420882	3.38324e-06	9.6992e-05
KHDRBS3	10656	KH RNA binding domain containing, signal transduction associated 3	135.664	-1.10688	0.549113	0.000686934	0.00696675
IRAG2	4033	inositol 1,4,5-triphosphate receptor associated 2	176.777	1.63318	0.479813	1.6366e-05	0.000348024
C1orf162	128346	chromosome 1 open reading frame 162	357.604	1.63311	0.438974	5.92437e-06	0.000153811
GBP1	2633	guanylate binding protein 1	1384.22	1.63304	0.413296	2.64132e-06	7.97763e-05
PDLIM4	8572	PDZ and LIM domain 4	4133.87	-1.10071	0.309126	6.34383e-06	0.000161928
E2F2	1870	E2F transcription factor 2	23.8547	1.62931	0.995887	0.00127178	0.0112109
KCNJ2	3759	potassium inwardly rectifying channel subfamily J member 2	62.8321	1.62068	0.337871	7.93062e-08	4.86818e-06
BID	637	BH3 interacting domain death agonist	365.2	1.61576	0.5352	4.9302e-05	0.000860204
TNFRSF4	7293	TNF receptor superfamily member 4	343.668	1.61476	0.436381	6.20646e-06	0.000158957
COL4A3	1285	collagen type IV alpha 3 chain	67.7929	1.61163	0.869941	0.000824112	0.00801487
LIMD2	80774	LIM domain containing 2	3076.64	1.60968	0.37614	7.27921e-07	2.87415e-05
IGLV3-9	28804	immunoglobulin lambda variable 3-9	83.2063	1.6089	1.83865	0.00303582	0.0221507
KCNE3	10008	potassium voltage-gated channel subfamily E regulatory subunit 3	99.6811	1.60752	0.440413	7.28469e-06	0.000181662
TYROBP	7305	transmembrane immune signaling adaptor TYROBP	2320.18	1.60287	0.708511	0.000330954	0.00390235
GK	2710	glycerol kinase	174.583	1.60249	0.640115	0.000186267	0.00246439
RIPOR2	9750	RHO family interacting cell polarization regulator 2	397.555	1.60069	0.439677	7.46048e-06	0.000185031
BRCA2	675	BRCA2 DNA repair associated	55.8148	1.59967	0.455419	1.13046e-05	0.000257746
MAPK13	5603	mitogen-activated protein kinase 13	261.846	1.59638	0.467459	1.5313e-05	0.000329328
CTSZ	1522	cathepsin Z	5676.38	1.59633	0.393848	1.7224e-06	5.6041e-05
CD180	4064	CD180 molecule	182.376	1.59604	0.321731	3.47826e-08	2.5979e-06
CXCL10	3627	C-X-C motif chemokine ligand 10	521.267	1.59247	1.20141	0.00230627	0.0178315
LAP3	51056	leucine aminopeptidase 3	1810.72	1.58598	0.321239	3.82066e-08	2.78504e-06
ENTHD1	150350	ENTH domain containing 1	37.8545	-1.10056	0.620873	0.00128402	0.0112991
CYRIB	51571	CYFIP related Rac1 interactor B	588.092	1.57937	0.362069	4.94348e-07	2.11732e-05
SLCO2B1	11309	solute carrier organic anion transporter family member 2B1	2152.48	1.56947	0.296119	5.96641e-09	6.32606e-07
SLC17A9	63910	solute carrier family 17 member 9	413.913	1.56827	0.456916	1.41439e-05	0.000310346
RUBCNL	80183	rubicon like autophagy enhancer	161.44	1.56551	0.453111	1.31318e-05	0.0002928
ARHGAP4	393	Rho GTPase activating protein 4	3472.79	1.56218	0.399611	2.79787e-06	8.38365e-05
TRIM36	55521	tripartite motif containing 36	58.8657	-1.09958	0.594386	0.00105644	0.00978481
LPXN	9404	leupaxin	635.57	1.55982	0.423541	6.1842e-06	0.000158654
C11orf21	29125	chromosome 11 open reading frame 21	160.311	1.55613	0.700097	0.00036553	0.00419543
PPP2R2B	5521	protein phosphatase 2 regulatory subunit Bbeta	567.329	-1.09833	0.556258	0.000768298	0.00757901
RGS14	10636	regulator of G protein signaling 14	458.837	1.5553	0.423675	6.40429e-06	0.00016265
IL18BP	10068	interleukin 18 binding protein	427.493	1.55479	0.520674	5.23095e-05	0.000900246
TBXAS1	6916	thromboxane A synthase 1	314.318	1.55307	0.754638	0.00053581	0.00568904
PATL2	197135	PAT1 homolog 2	81.735	1.54615	0.647981	0.000247475	0.00307559
ZNF280B	140883	zinc finger protein 280B	15.9825	1.54145	0.702958	0.000393091	0.00443456
CASP8	841	caspase 8	170.928	1.53649	0.708289	0.000415753	0.00462823
CSF2RA	1438	colony stimulating factor 2 receptor subunit alpha	202.696	1.53614	0.729202	0.000481278	0.00521224
CD163	9332	CD163 molecule	1104.5	1.53568	0.815608	0.000800277	0.00781817
MS4A4A	51338	membrane spanning 4-domains A4A	279.105	1.52986	0.73496	0.000510829	0.0054659
LGALS9	3965	galectin 9	1751.91	1.52986	0.424344	7.76483e-06	0.000191743
GPRIN3	285513	GPRIN family member 3	267.117	1.52931	0.46913	2.32657e-05	0.000457884
SLC8A1	6546	solute carrier family 8 member A1	244.755	1.52771	0.528083	6.67527e-05	0.00110011
AIF1	199	allograft inflammatory factor 1	683.532	1.5255	0.525333	6.47138e-05	0.00107
C3	718	complement C3	4119.75	1.52479	0.368006	1.09297e-06	3.95063e-05
TLR2	7097	toll like receptor 2	290.686	1.5237	0.537155	7.76812e-05	0.00123979
IL15RA	3601	interleukin 15 receptor subunit alpha	275.925	1.52216	0.388152	2.53239e-06	7.71111e-05
CFP	5199	complement factor properdin	198.431	1.52008	0.84188	0.000956482	0.00903562
LILRA1	11024	leukocyte immunoglobulin like receptor A1	26.1454	1.51809	0.835003	0.000931474	0.00882362
SLC22A18AS	5003	solute carrier family 22 member 18 antisense	19.0762	1.51735	0.619783	0.0002122	0.00273827
SLC2A5	6518	solute carrier family 2 member 5	230.093	1.51658	0.494211	4.05165e-05	0.000731323
LY75	4065	lymphocyte antigen 75	310.854	1.51334	0.59417	0.000165446	0.00224574
SERHL	94009	serine hydrolase like (pseudogene)	52.8684	-1.09565	0.671915	0.00183664	0.0150039
SDC1	6382	syndecan 1	367.634	1.51225	0.737477	0.000551424	0.0058222
AOX1	316	aldehyde oxidase 1	299.553	1.51195	0.317571	7.57429e-08	4.6874e-06
SLC1A3	6507	solute carrier family 1 member 3	333.845	1.51187	0.717288	0.000482683	0.00522373
STRA6	64220	signaling receptor and transporter of retinol STRA6	87.6926	1.51127	0.751486	0.000604317	0.00629018
PTGER2	5732	prostaglandin E receptor 2	75.4984	1.50031	0.49903	4.79484e-05	0.000838516
MMP25	64386	matrix metallopeptidase 25	357.095	1.49897	0.681271	0.000388706	0.00441797
CMKLR1	1240	chemerin chemokine-like receptor 1	472.433	1.49883	0.420413	8.58213e-06	0.0002092
RBM38	55544	RNA binding motif protein 38	16.7947	1.49712	1.09652	0.00239274	0.0183504
IL11	3589	interleukin 11	40.7631	-1.09564	0.725793	0.00247161	0.0188514
TMEM17	200728	transmembrane protein 17	118.759	-1.09486	0.274312	1.22138e-06	4.25714e-05
MGAT4A	11320	alpha-1,3-mannosyl-glycoprotein 4-beta-N-acetylglucosaminyltransferase A	420.591	1.49413	0.342611	4.29459e-07	1.90952e-05
ZNF536	9745	zinc finger protein 536	437.561	-1.08955	0.703728	0.00226047	0.0175781
MATK	4145	megakaryocyte-associated tyrosine kinase	116.973	1.49071	0.867556	0.00117665	0.0106066
RGS10	6001	regulator of G protein signaling 10	406.81	1.4879	0.393611	4.03964e-06	0.000112384
BCL2L15	440603	BCL2 like 15	86.4866	-1.08316	0.487884	0.000405855	0.00453846
GRAP2	9402	GRB2 related adaptor protein 2	193.876	1.48721	0.954051	0.00165571	0.0138466
MAFB	9935	MAF bZIP transcription factor B	1149.68	1.48558	0.339006	3.87166e-07	1.76283e-05
SOX10	6663	SRY-box transcription factor 10	8727.11	-1.081	0.786129	0.00345731	0.0245067
GMFG	9535	glia maturation factor gamma	648.176	1.48328	0.366074	1.46568e-06	4.9715e-05
GPR68	8111	G protein-coupled receptor 68	350.57	1.48266	0.387203	3.36535e-06	9.68419e-05
SEMA4A	64218	semaphorin 4A	517.937	1.47729	0.44924	2.04433e-05	0.000414943
NTF3	4908	neurotrophin 3	100.53	-1.08094	0.390663	8.64721e-05	0.00134886
ST3GAL5	8869	ST3 beta-galactoside alpha-2,3-sialyltransferase 5	432.243	1.47591	0.29769	2.75975e-08	2.14581e-06
TRIM9	114088	tripartite motif containing 9	136.91	-1.08004	0.428847	0.000178412	0.00237914
CILP	8483	cartilage intermediate layer protein	1262.15	1.47469	0.307877	6.156e-08	4.04057e-06
CSF3R	1441	colony stimulating factor 3 receptor	599.247	1.47445	0.794357	0.000872904	0.00837656
SLC16A6	9120	solute carrier family 16 member 6	41.4256	1.47412	0.672094	0.000396579	0.00447058
CARMIL2	146206	capping protein regulator and myosin 1 linker 2	201.743	1.4739	1.3003	0.00352517	0.0248383
GCH1	2643	GTP cyclohydrolase 1	179.028	1.47377	0.649426	0.000329797	0.00389438
PARP8	79668	poly(ADP-ribose) polymerase family member 8	161.035	1.47241	0.666562	0.000381969	0.00435772
CORO2B	10391	coronin 2B	547.839	-1.07971	0.43855	0.000209275	0.00271198
SLC29A3	55315	solute carrier family 29 member 3	288.028	1.46666	0.443766	1.92443e-05	0.000395125
UCN2	90226	urocortin 2	92.6528	-1.07948	0.776894	0.00334611	0.0238859
TIFA	92610	TRAF interacting protein with forkhead associated domain	160.132	1.46645	0.54797	0.000117085	0.00170861
MAPK4	5596	mitogen-activated protein kinase 4	141.58	-1.07867	0.747513	0.0029461	0.0216523
COL28A1	340267	collagen type XXVIII alpha 1 chain	1383.25	-1.07788	0.800111	0.00370355	0.0257702
TNFAIP3	7128	TNF alpha induced protein 3	829.657	1.46338	0.431516	1.46144e-05	0.000317455
OAS2	4939	2'-5'-oligoadenylate synthetase 2	478.581	1.461	0.315618	1.25883e-07	6.99134e-06
FOS	2353	Fos proto-oncogene, AP-1 transcription factor subunit	1924.46	1.45769	1.06954	0.00250209	0.0189778
ARHGDIB	397	Rho GDP dissociation inhibitor beta	3419.81	1.4542	0.335004	4.37017e-07	1.9318e-05
SLC9A3	6550	solute carrier family 9 member A3	1282.07	-1.07523	0.403915	0.000118187	0.00172214
GAB3	139716	GRB2 associated binding protein 3	292.454	1.45404	0.391983	4.97646e-06	0.000133309
HLA-DPA1	3113	major histocompatibility complex, class II, DP alpha 1	17606.8	1.45066	0.43442	1.70458e-05	0.000359455
BTN2A2	10385	butyrophilin subfamily 2 member A2	422.443	1.44928	0.369418	2.27763e-06	7.07653e-05
CTSC	1075	cathepsin C	644.008	1.44899	0.449884	2.4613e-05	0.000479054
RESF1	55196	retroelement silencing factor 1	472.357	1.44309	0.325044	2.81525e-07	1.36637e-05
SEMA6A	57556	semaphorin 6A	127.342	-1.07296	0.444001	0.000238405	0.00299723
LDLRAD2	401944	low density lipoprotein receptor class A domain containing 2	501.27	-1.07109	0.424222	0.000175912	0.002352
IL16	3603	interleukin 16	1305.97	1.42959	0.334297	5.49316e-07	2.31998e-05
ASTN2	23245	astrotactin 2	654.508	-1.07105	0.308525	8.70221e-06	0.000210878
SIDT1	54847	SID1 transmembrane family member 1	97.2386	1.42654	0.965189	0.00205281	0.0163128
APOL1	8542	apolipoprotein L1	1414.88	1.42378	0.378312	3.95934e-06	0.000110759
IGLV3-25	28793	immunoglobulin lambda variable 3-25	955.543	1.42304	1.71688	0.00428585	0.0289324
SPAG4	6676	sperm associated antigen 4	87.0737	1.41805	0.76707	0.00090981	0.00867036
QPCT	25797	glutaminyl-peptide cyclotransferase	120.218	1.41624	0.554322	0.000159481	0.00218529
EVL	51466	Enah/Vasp-like	3531.21	1.41411	0.33917	8.31027e-07	3.19798e-05
HLA-DRB1	3123	major histocompatibility complex, class II, DR beta 1	31193.5	1.41259	0.394695	7.46881e-06	0.000185031
BTN3A1	11119	butyrophilin subfamily 3 member A1	103.232	1.41093	0.85709	0.00144654	0.0124629
TPSD1	23430	tryptase delta 1	109.79	1.40791	1.11441	0.00315931	0.0228319
APOL6	80830	apolipoprotein L6	1003.26	1.40654	0.402144	9.77491e-06	0.000229969
LTK	4058	leukocyte receptor tyrosine kinase	43.2371	1.39753	0.896584	0.00176879	0.0145619
PCYT1B	9468	phosphate cytidylyltransferase 1B, choline	76.0548	-1.0669	0.774061	0.00347704	0.024612
JUNB	3726	JunB proto-oncogene, AP-1 transcription factor subunit	4352.34	1.38886	0.486733	7.00559e-05	0.00113873
TANC1	85461	tetratricopeptide repeat, ankyrin repeat and coiled-coil containing 1	963.84	-1.06622	0.248461	3.4414e-07	1.59567e-05
HPDL	84842	4-hydroxyphenylpyruvate dioxygenase like	84.8462	-1.06595	0.597516	0.00127917	0.0112695
KCNJ10	3766	potassium inwardly rectifying channel subfamily J member 10	270.77	-1.06465	0.650133	0.00184987	0.015059
AGAP2	116986	ArfGAP with GTPase domain, ankyrin repeat and PH domain 2	503.309	1.38828	0.403084	1.14779e-05	0.000260589
ACSL5	51703	acyl-CoA synthetase long chain family member 5	444.591	1.38728	0.30521	1.60954e-07	8.47354e-06
TLR4	7099	toll like receptor 4	345.178	1.38666	0.384807	6.67796e-06	0.000169034
LTA4H	4048	leukotriene A4 hydrolase	1280.36	1.3756	0.422682	2.09699e-05	0.000423362
RHBDF1	64285	rhomboid 5 homolog 1	1872.84	-1.06346	0.453802	0.000293425	0.00352809
DUSP8	1850	dual specificity phosphatase 8	736.658	-1.05873	0.280668	2.86242e-06	8.48156e-05
ARRB2	409	arrestin beta 2	1384.6	1.37467	0.382725	6.86881e-06	0.000173286
STK26	51765	serine/threonine kinase 26	61.1318	1.37056	1.06218	0.0031365	0.022705
SAMD10	140700	sterile alpha motif domain containing 10	228.323	1.3686	0.346347	1.83688e-06	5.92568e-05
SLC16A13	201232	solute carrier family 16 member 13	34.6318	1.36696	0.648871	0.000498661	0.005366
NLRC5	84166	NLR family CARD domain containing 5	2000.87	1.35849	0.411678	1.79147e-05	0.000374136
RAB11FIP4	84440	RAB11 family interacting protein 4	264.369	1.35773	0.498378	9.95558e-05	0.00151252
TAP1	6890	transporter 1, ATP binding cassette subfamily B member	3026.72	1.35665	0.332505	1.09436e-06	3.95063e-05
NCEH1	57552	neutral cholesterol ester hydrolase 1	105.272	1.35549	0.729409	0.000912762	0.00868342
ELAPOR1	57535	endosome-lysosome associated apoptosis and autophagy regulator 1	62.5772	1.35057	0.482679	8.07762e-05	0.00128244
PRR33	102724536	proline rich 33	459.168	1.35031	0.34623	2.18477e-06	6.83e-05
MYD88	4615	MYD88 innate immune signal transduction adaptor	1018.83	1.34954	0.318044	5.5801e-07	2.34364e-05
ST8SIA1	6489	ST8 alpha-N-acetyl-neuraminide alpha-2,8-sialyltransferase 1	131.834	1.34894	0.600283	0.000351966	0.00406437
ATP2A3	489	ATPase sarcoplasmic/endoplasmic reticulum Ca2+ transporting 3	2011.65	1.34819	0.505304	0.000116003	0.00169772
SAMD9	54809	sterile alpha motif domain containing 9	139.219	1.34202	0.636873	0.000500618	0.00537942
FPR1	2357	formyl peptide receptor 1	137.436	1.33978	0.909482	0.00222459	0.0173862
ANGPTL6	83854	angiopoietin like 6	28.4665	1.33636	1.02653	0.00318106	0.0229306
BSPRY	54836	B-box and SPRY domain containing	11.898	1.3344	0.893246	0.00213505	0.0167903
ZC3HAV1	56829	zinc finger CCCH-type containing, antiviral 1	35.7475	1.33373	0.413674	2.24034e-05	0.00044519
SMAP2	64744	small ArfGAP2	1338.92	1.33237	0.398644	1.5309e-05	0.000329328
GIPR	2696	gastric inhibitory polypeptide receptor	54.5743	1.32329	0.873611	0.00205594	0.0163266
APBA2	321	amyloid beta precursor protein binding family A member 2	127.988	1.32137	0.54091	0.000212206	0.00273827
EPOP	100170841	elongin BC and polycomb repressive complex 2 associated protein	170.57	1.32089	0.888837	0.00219455	0.0171691
PLN	5350	phospholamban	973.489	-1.05854	0.432401	0.000219957	0.00281196
GRK6	2870	G protein-coupled receptor kinase 6	420.44	1.31999	0.638398	0.000555105	0.00584479
TUBA4A	7277	tubulin alpha 4a	725.57	1.3182	0.280624	7.18031e-08	4.48016e-06
LCK	3932	LCK proto-oncogene, Src family tyrosine kinase	72.395	1.318	1.4227	0.00543833	0.0347037
DNAAF5	54919	dynein axonemal assembly factor 5	22.4309	-1.05551	0.875252	0.00524007	0.0336938
RAB42	115273	RAB42, member RAS oncogene family	69.9336	1.31237	0.530762	0.000195993	0.0025684
CDC42SE2	56990	CDC42 small effector 2	755.184	1.30949	0.319531	9.57181e-07	3.59227e-05
CCL13	6357	C-C motif chemokine ligand 13	359.737	1.30843	0.499335	0.000131265	0.00185942
PLAAT4	5920	phospholipase A and acyltransferase 4	900.694	1.30501	0.328435	1.56052e-06	5.23827e-05
PAIP2B	400961	poly(A) binding protein interacting protein 2B	255.983	-1.04688	0.270957	2.00344e-06	6.35484e-05
MAN2B1	4125	mannosidase alpha class 2B member 1	2928.58	1.30354	0.326061	1.41589e-06	4.84599e-05
RNF43	54894	ring finger protein 43	94.5275	1.30164	0.741221	0.00119303	0.0106907
TMEM74	157753	transmembrane protein 74	20.8479	-1.04204	0.687722	0.00255356	0.0193199
NEURL3	93082	neuralized E3 ubiquitin protein ligase 3	31.9979	1.30107	0.853527	0.00204507	0.0162597
EXOC3L4	91828	exocyst complex component 3 like 4	286.15	1.2947	0.453801	6.7724e-05	0.00110889
LYL1	4066	LYL1 basic helix-loop-helix family member	741.512	1.29106	0.25047	7.27753e-09	7.35613e-07
PLXNC1	10154	plexin C1	343.84	1.28842	0.50615	0.000160762	0.00219791
PDE6B	5158	phosphodiesterase 6B	61.8947	1.28835	0.794134	0.00164725	0.0138063
CLDN7	1366	claudin 7	73.2894	1.28832	0.733144	0.00119773	0.0107141
CPNE5	57699	copine 5	361.135	1.28571	0.597398	0.000452397	0.00495252
LY86	9450	lymphocyte antigen 86	174.775	1.27346	0.675366	0.000883663	0.00846909
NCF4	4689	neutrophil cytosolic factor 4	320.092	1.27134	0.643468	0.000707838	0.00712632
APBB1IP	54518	amyloid beta precursor protein binding family B member 1 interacting protein	503.911	1.26386	0.458745	8.91876e-05	0.00137682
ANKEF1	63926	ankyrin repeat and EF-hand domain containing 1	35.4263	1.26328	0.971361	0.00343562	0.0243757
PCED1B	91523	PC-esterase domain containing 1B	410.212	1.26242	0.325785	2.17938e-06	6.82722e-05
APOL3	80833	apolipoprotein L3	2611.33	1.26018	0.266656	5.76635e-08	3.83462e-06
RNF144B	255488	ring finger protein 144B	332.105	1.25923	0.454521	8.52391e-05	0.00134205
HLA-F	3134	major histocompatibility complex, class I, F	5528.45	1.25077	0.342121	4.87172e-06	0.000131432
RNASET2	8635	ribonuclease T2	1596.69	1.24738	0.333209	3.52521e-06	0.00010028
ADAP2	55803	ArfGAP with dual PH domains 2	297.235	1.24568	0.500796	0.000188169	0.00248386
ATF5	22809	activating transcription factor 5	1131.38	1.24504	0.334357	3.78594e-06	0.000107371
LIMK1	3984	LIM domain kinase 1	780.947	1.2433	0.350917	7.24606e-06	0.000180996
B4GALNT1	2583	beta-1,4-N-acetyl-galactosaminyltransferase 1	1252.14	-1.03841	0.412102	0.00018155	0.00241461
JPT1	51155	Jupiter microtubule associated homolog 1	294.184	1.24229	0.439193	7.17385e-05	0.00116098
NRBP2	340371	nuclear receptor binding protein 2	5257.65	-1.03695	0.317174	1.76342e-05	0.000369296
TNFAIP2	7127	TNF alpha induced protein 2	9318.81	1.23916	0.434572	6.70207e-05	0.00110213
MORN3	283385	MORN repeat containing 3	54.3661	1.23179	0.445663	8.64524e-05	0.00134886
TBC1D9	23158	TBC1 domain family member 9	493.305	1.23055	0.321764	2.56568e-06	7.79575e-05
AP1S3	130340	adaptor related protein complex 1 subunit sigma 3	56.1132	1.22751	0.346109	7.07585e-06	0.000177623
STYK1	55359	serine/threonine/tyrosine kinase 1	15.7122	1.22582	0.93074	0.00344284	0.0244155
ABCA2	20	ATP binding cassette subfamily A member 2	7742.47	-1.03441	0.445385	0.000316495	0.00375779
TNFRSF10A	8797	TNF receptor superfamily member 10a	119.876	1.22395	0.608193	0.000656631	0.00672691
BTN3A3	10384	butyrophilin subfamily 3 member A3	915.971	1.22228	0.288657	4.93327e-07	2.11732e-05
CSF2RB	1439	colony stimulating factor 2 receptor subunit beta	652.782	1.22204	1.00345	0.0042427	0.0287063
RALGPS2	55103	Ral GEF with PH domain and SH3 binding motif 2	229.136	1.22167	0.482645	0.000166978	0.00226047
EFHD2	79180	EF-hand domain family member D2	2471.86	1.21691	0.335982	5.36884e-06	0.000141816
MSR1	4481	macrophage scavenger receptor 1	173.687	1.21597	0.683604	0.00117998	0.0106182
CD47	961	CD47 molecule	723.95	1.21512	0.548999	0.000392677	0.00443319
PARP14	54625	poly(ADP-ribose) polymerase family member 14	2003.58	1.21421	0.313131	2.06395e-06	6.50594e-05
ARMH1	339541	armadillo like helical domain containing 1	255.117	1.21403	0.627445	0.000801573	0.00782579
TTYH3	80727	tweety family member 3	835.467	1.21387	0.35533	1.10385e-05	0.000253202
SAMD9L	219285	sterile alpha motif domain containing 9 like	607.249	1.21276	0.272645	1.93692e-07	9.92146e-06
APOL4	80832	apolipoprotein L4	556.739	1.20085	0.273134	2.40113e-07	1.20152e-05
PLXDC1	57125	plexin domain containing 1	809.331	1.20049	0.320095	3.31025e-06	9.61495e-05
ZC3H12A	80149	zinc finger CCCH-type containing 12A	480.445	1.19872	0.486221	0.000200564	0.0026209
GLRX	2745	glutaredoxin	105.475	1.19838	0.624504	0.00084019	0.00813368
LGMN	5641	legumain	2132.77	1.19642	0.34359	8.7066e-06	0.000210878
CPNE7	27132	copine 7	69.9884	1.19638	1.06983	0.00527732	0.0338758
RAB7B	338382	RAB7B, member RAS oncogene family	243.72	1.19115	0.280754	4.61826e-07	2.01213e-05
DIXDC1	85458	DIX domain containing 1	865.425	-1.03248	0.260255	1.3242e-06	4.58389e-05
TTC39B	158219	tetratricopeptide repeat domain 39B	313.147	1.18825	0.369686	2.14279e-05	0.000430318
TCN2	6948	transcobalamin 2	1077.71	1.18337	0.264539	1.67843e-07	8.74513e-06
ST6GAL1	6480	ST6 beta-galactoside alpha-2,6-sialyltransferase 1	1137.49	1.18091	0.345035	1.06219e-05	0.000245501
CD74	972	CD74 molecule	18834	1.18051	0.491861	0.00024048	0.00300838
PSTPIP2	9050	proline-serine-threonine phosphatase interacting protein 2	243.883	1.1804	0.528404	0.000375613	0.00429167
KIAA1549L	25758	KIAA1549 like	167.087	-1.03241	0.579458	0.00132151	0.0115688
CD72	971	CD72 molecule	198.298	1.17983	0.822834	0.00276177	0.0205769
SLC16A9	220963	solute carrier family 16 member 9	48.176	-1.03068	0.532483	0.000891218	0.00851045
SLC11A1	6556	solute carrier family 11 member 1	130.828	1.17814	1.14534	0.00626156	0.0385926
SH3TC1	54436	SH3 domain and tetratricopeptide repeats 1	1170.38	1.17551	0.426915	8.87669e-05	0.00137475
TMPPE	643853	transmembrane protein with metallophosphoesterase domain	17.4725	1.17384	0.546227	0.000470592	0.00511845
CTLA4	1493	cytotoxic T-lymphocyte associated protein 4	46.9266	1.17325	1.53115	0.00718064	0.0428802
APOBEC3D	140564	apolipoprotein B mRNA editing enzyme catalytic subunit 3D	152.956	1.17265	0.520001	0.000355916	0.0041006
IGLV7-43	28776	immunoglobulin lambda variable 7-43	169.861	1.17222	1.69124	0.00632813	0.0389712
HDC	3067	histidine decarboxylase	152.61	1.16574	0.701046	0.00161482	0.0136022
C7	730	complement C7	2961.04	1.16512	0.487394	0.000247705	0.00307592
APOBEC3G	60489	apolipoprotein B mRNA editing enzyme catalytic subunit 3G	621.983	1.15701	0.40818	6.98216e-05	0.00113832
SLC40A1	30061	solute carrier family 40 member 1	957.839	1.15641	0.35494	1.83727e-05	0.000381599
KCNA2	3737	potassium voltage-gated channel subfamily A member 2	196.05	-1.03007	1.01367	0.00798414	0.0464526
HOXC8	3224	homeobox C8	104.496	-1.02455	0.778178	0.00419942	0.0285011
APOBEC3F	200316	apolipoprotein B mRNA editing enzyme catalytic subunit 3F	13.7441	1.14984	0.823716	0.00309362	0.0224859
GRAP	10750	GRB2 related adaptor protein	361.254	1.14888	0.312633	4.24986e-06	0.000117371
C5AR2	27202	complement C5a receptor 2	108.067	1.14512	0.465398	0.000205347	0.00266792
BIRC3	330	baculoviral IAP repeat containing 3	523.069	1.14226	0.45698	0.000184305	0.00244269
ZMYND15	84225	zinc finger MYND-type containing 15	336.319	1.1421	0.378499	3.98439e-05	0.000723489
ODF3B	440836	outer dense fiber of sperm tails 3B	2109.48	1.13887	0.387177	5.04537e-05	0.000874925
PCSK2	5126	proprotein convertase subtilisin/kexin type 2	1016.16	-1.02358	0.789284	0.00440451	0.0295361
ARHGEF1	9138	Rho guanine nucleotide exchange factor 1	5347.15	1.13731	0.326341	8.39839e-06	0.00020505
GBP4	115361	guanylate binding protein 4	1860.1	1.13352	0.420565	0.000105599	0.0015821
NDRG2	57447	NDRG family member 2	10162.3	-1.02284	0.292673	8.03595e-06	0.000196835
TXNDC5	81567	thioredoxin domain containing 5	3904.36	1.13352	0.352168	2.08299e-05	0.000421096
HTR7P1	93164	5-hydroxytryptamine receptor 7 pseudogene 1	59.346	1.12964	0.46332	0.000219449	0.00281021
CD40	958	CD40 molecule	852.793	1.12828	0.34479	1.74107e-05	0.000366132
SIRPA	140885	signal regulatory protein alpha	1369.85	1.1273	0.305927	4.05624e-06	0.000112433
MCUB	55013	mitochondrial calcium uniporter dominant negative subunit beta	326.342	1.12645	0.397493	7.0072e-05	0.00113873
CYTIP	9595	cytohesin 1 interacting protein	238.6	1.12587	0.656613	0.00145902	0.0125549
MMADHC	27249	metabolism of cobalamin associated D	30.6145	1.12275	0.872877	0.00407608	0.0278134
DPT	1805	dermatopontin	1120.43	1.12065	0.804938	0.00320217	0.0230429
ANXA2R	389289	annexin A2 receptor	211.06	1.11974	0.362147	3.14254e-05	0.000591891
ARHGAP39	80728	Rho GTPase activating protein 39	1905.63	-1.02002	0.720278	0.00332188	0.0237465
GPAT3	84803	glycerol-3-phosphate acyltransferase 3	48.9862	1.11901	0.568425	0.000770637	0.0075922
HS3ST2	9956	heparan sulfate-glucosamine 3-sulfotransferase 2	86.1219	1.11645	0.957624	0.0053218	0.0341036
IRAK4	51135	interleukin 1 receptor associated kinase 4	32.8277	1.11582	0.965382	0.00543608	0.0347037
TACC3	10460	transforming acidic coiled-coil containing protein 3	311.541	1.11213	0.353999	2.6764e-05	0.00051628
CYBC1	79415	cytochrome b-245 chaperone 1	1707.7	1.11198	0.556774	0.000718721	0.00721195
TNFSF10	8743	TNF superfamily member 10	1008.75	1.11112	0.244054	1.10086e-07	6.32693e-06
ID4	3400	inhibitor of DNA binding 4, HLH protein	1492.2	-1.01966	0.420101	0.000238948	0.00299723
FLRT3	23767	fibronectin leucine rich transmembrane protein 3	209.69	-1.01773	0.637109	0.00212982	0.0167578
BRIP1	83990	BRCA1 interacting helicase 1	18.1142	1.11112	0.720885	0.00225958	0.0175781
CYP2J2	1573	cytochrome P450 family 2 subfamily J member 2	113.147	-1.01723	0.75213	0.00388464	0.026821
MFSD1	64747	major facilitator superfamily domain containing 1	829.996	1.11061	0.320006	8.77402e-06	0.000211834
SLC9A7	84679	solute carrier family 9 member A7	205.471	1.10714	0.589973	0.000982362	0.00922264
CKS2	1164	CDC28 protein kinase regulatory subunit 2	39.1558	1.1062	0.76046	0.00279687	0.0207568
PCBP4	57060	poly(rC) binding protein 4	4471.69	-1.01512	0.400771	0.000177466	0.0023686
GPR82	27197	G protein-coupled receptor 82	20.623	1.10434	0.536345	0.000614651	0.00637874
ASPHD2	57168	aspartate beta-hydroxylase domain containing 2	95.1772	1.10432	0.572331	0.00085955	0.00828323
KLRG1	10219	killer cell lectin like receptor G1	30.8806	1.10239	0.934682	0.00525978	0.0337918
PARVB	29780	parvin beta	489.592	1.10141	0.246058	1.5485e-07	8.18542e-06
OTULINL	54491	OTU deubiquitinase with linear linkage specificity like	286.599	1.1002	0.552608	0.00073551	0.00733474
CTXND1	100996492	cortexin domain containing 1	251.25	-1.01478	0.680456	0.00277813	0.0206332
MYBL2	4605	MYB proto-oncogene like 2	48.5627	1.09833	0.922321	0.00515818	0.0333511
ARID3B	10620	AT-rich interaction domain 3B	258.94	1.09821	0.223564	1.96709e-08	1.61216e-06
SH2B2	10603	SH2B adaptor protein 2	207.172	1.09563	0.352884	3.01655e-05	0.000570997
OLR1	4973	oxidized low density lipoprotein receptor 1	42.7359	1.09512	1.04271	0.00683438	0.0413995
SPACDR			81.1128	-1.00858	0.612477	0.00189865	0.0153287
DST	667	dystonin	3983.42	-1.00787	0.256951	1.5842e-06	5.28681e-05
RIPK3	11035	receptor interacting serine/threonine kinase 3	124.961	1.09001	0.611625	0.0012627	0.0111633
LIF	3976	LIF interleukin 6 family cytokine	63.8584	1.08661	0.592997	0.00111437	0.0101906
AIM2	9447	absent in melanoma 2	37.501	1.08551	1.08586	0.00754515	0.044427
SIGLEC10	89790	sialic acid binding Ig like lectin 10	172.054	1.08342	1.19621	0.00856325	0.0491059
TRANK1	9881	tetratricopeptide repeat and ankyrin repeat containing 1	694.178	1.07984	0.343991	2.70161e-05	0.00052048
RHBDF2	79651	rhomboid 5 homolog 2	1184.05	1.07939	0.409666	0.000127757	0.00181712
ZNF711	7552	zinc finger protein 711	74.0597	-1.0049	0.232608	2.98209e-07	1.41295e-05
CYLD	1540	CYLD lysine 63 deubiquitinase	1007.35	1.0759	0.364873	4.96744e-05	0.000864711
FUCA1	2517	alpha-L-fucosidase 1	561.226	1.0756	0.320416	1.30047e-05	0.000290394
EPHA1	2041	EPH receptor A1	55.8046	1.07554	0.710166	0.00248381	0.0188959
ABCG1	9619	ATP binding cassette subfamily G member 1	345.783	1.07385	0.387395	8.53681e-05	0.00134269
RINL	126432	Ras and Rab interactor like	248.168	1.07346	0.490752	0.000445568	0.00488482
MILR1	284021	mast cell immunoglobulin like receptor 1	108.578	1.07118	0.609228	0.00135978	0.0118217
LAT	27040	linker for activation of T cells	1173	1.07117	0.413377	0.00014541	0.00202267
SIGLEC17P	284367	sialic acid binding Ig like lectin 17, pseudogene	32.0395	1.0706	0.773828	0.00342229	0.0243153
MGAT2	4247	alpha-1,6-mannosyl-glycoprotein 2-beta-N-acetylglucosaminyltransferase	357.564	1.06767	0.330674	2.01121e-05	0.000410417
EPHA5	2044	EPH receptor A5	28.3827	-1.00288	0.816174	0.00528189	0.0338908
GRK4	2868	G protein-coupled receptor kinase 4	153.329	-1.00242	0.518014	0.000914173	0.00869009
KBTBD8	84541	kelch repeat and BTB domain containing 8	31.4355	1.06189	1.11555	0.00841658	0.0484097
GCNT2	2651	glucosaminyl (N-acetyl) transferase 2 (I blood group)	46.398	1.0608	0.733109	0.00296532	0.0217514
MR1	3140	major histocompatibility complex, class I-related	355.742	1.05618	0.32985	2.20296e-05	0.000439491
FCGR2A	2212	Fc fragment of IgG receptor IIa	70.5641	1.05555	0.811819	0.00422628	0.028645
TNFSF13	8741	TNF superfamily member 13	1135.16	1.05474	0.386395	9.75822e-05	0.00148997
LCN12	286256	lipocalin 12	72.7857	-1.00123	0.49212	0.000705463	0.00711659
PRKCZ	5590	protein kinase C zeta	55.8734	1.05236	0.665024	0.00214339	0.0168471
STAT4	6775	signal transducer and activator of transcription 4	151.462	1.05194	0.714762	0.00281492	0.0208601
FUT4	2526	fucosyltransferase 4	210.931	1.04879	0.486537	0.000492785	0.00531408
IL18R1	8809	interleukin 18 receptor 1	51.775	1.04875	0.77519	0.00375927	0.0260888
CDHR1	92211	cadherin related family member 1	33.5758	1.04629	0.905458	0.00591466	0.0370112
TAPBPL	55080	TAP binding protein like	933.586	1.04481	0.217393	3.19693e-08	2.43577e-06
LILRA5	353514	leukocyte immunoglobulin like receptor A5	33.2257	1.04435	0.786191	0.00400176	0.0274298
SCPEP1	59342	serine carboxypeptidase 1	1271.69	1.03829	0.318633	1.82841e-05	0.000380279
ANK1	286	ankyrin 1	132.113	1.03534	0.450889	0.000339988	0.00397141
PMAIP1	5366	phorbol-12-myristate-13-acetate-induced protein 1	20.3729	1.03526	0.881218	0.00574697	0.0363065
HSPA7	3311	heat shock protein family A (Hsp70) member 7 (pseudogene)	436.868	1.03345	0.667012	0.00236555	0.0181879
GIMAP4	55303	GTPase, IMAP family member 4	865.014	1.03309	0.222719	7.07547e-08	4.43299e-06
PARP15	165631	poly(ADP-ribose) polymerase family member 15	725.551	1.03274	0.343234	4.16356e-05	0.000742681
HENMT1	113802	HEN methyltransferase 1	103.314	1.03145	0.316714	1.84312e-05	0.00038229
SLCO5A1	81796	solute carrier organic anion transporter family member 5A1	30.5766	1.03047	0.645188	0.00210656	0.0165921
OSBPL3	26031	oxysterol binding protein like 3	335.592	1.03045	0.577726	0.00131718	0.011544
OAS1	4938	2'-5'-oligoadenylate synthetase 1	156.611	1.02565	0.790152	0.00438252	0.0294147
MTFP1	51537	mitochondrial fission process 1	23.8254	1.0222	1.11533	0.00945825	0.052976
C1orf74	148304	chromosome 1 open reading frame 74	72.5585	1.01935	0.710733	0.003181	0.0229306
RAB33A	9363	RAB33A, member RAS oncogene family	25.4566	1.01927	0.874497	0.00597845	0.0373026
SLC20A1	6574	solute carrier family 20 member 1	837.625	1.01888	0.39129	0.000144139	0.00200867
STARD5	80765	StAR related lipid transfer domain containing 5	227.207	1.01817	0.320244	2.40118e-05	0.000468555
LRFN1	57622	leucine rich repeat and fibronectin type III domain containing 1	90.2929	1.01789	0.444589	0.00035068	0.00405418
CYTH1	9267	cytohesin 1	2367.91	1.01733	0.247329	7.25245e-07	2.87106e-05
UBE2L6	9246	ubiquitin conjugating enzyme E2 L6	1844.37	1.01559	0.260005	1.6908e-06	5.54842e-05
ICAM4	3386	intercellular adhesion molecule 4 (Landsteiner-Wiener blood group)	10.5013	1.00722	0.987673	0.0082047	0.0474084
ICAM3	3385	intercellular adhesion molecule 3	172.429	1.00509	0.434369	0.000331205	0.00390235
SPINT1	6692	serine peptidase inhibitor, Kunitz type 1	90.433	1.005	0.640843	0.00231813	0.0178959
UBE2T	29089	ubiquitin conjugating enzyme E2 T	20.2453	1.00464	0.687471	0.0030204	0.0220594
