# Supplementary material for: Gene expression profiling in pure neural leprosy: insights into pathogenesis and diagnostic biomarkers
Source: Front Immunol. 2025 May 12;16:1550687. doi: 10.3389/fimmu.2025.1550687 (PMC12104059; doi:10.3389/fimmu.2025.1550687)
Supplement: Supplementary file 4 [file Table2.xlsx]

## Sheet: Planilha1
	Table S1| Histopathological evaluation.
		HISTOPATHOLOGICAL / PARAFFIN																HISTOPATHOLOGICAL/SEMI-FINE
	Case Number	ARCHITECTURAL CHANGE	NUMBER OF FASCICLES	FASCICLES WITH INFLAMMATORY INFILTRATE (UNITS)	FASCICLES WITH INFLAMMATORY INFILTRATE (%)	INFLAMMATORY INFILTRATE IN THE EPINEURIUM	INFLAMMATORY INFILTRATE IN THE PERINEURIUM	INFLAMMATORY INFILTRATE IN THE ENDONEURIUM	LYMPHO-HISTIOCYTIC INFILTRATE	EPITHELIOID GRANULOMA	EPINEURAL FIBROSIS	PERINEURAL FIBROSIS	PERINEURAL FIBROSIS	DECREASE IN NUMBER OF NEURAL FIBERS	EDEMA IN THE ENDONEURUM	SCHWANN CELL REDUCTION	ANGIOGENESIS	DECREASE IN NUMBER OF LARGE MYELIN FIBERS	DECREASE IN NUMBER OF SMALL MYELIN FIBERS	AXONAL DEGENERATION	REMYELINATION	AXONAL REGENERATION
Pure Neural Leprosy	31576	-		3	0.4	Accentuated	Moderate	Moderate	Moderate	Light	Light	Moderate	Moderate	Moderate	Absent	Moderate	Absent	Absence of fibers	Absence of fibers	Absent	Absent	Absent
	31731	Yes	2	2	0.8	Accentuated	Moderate	Accentuated	Accentuated	Absent	Accentuated	Moderate	Accentuated	Accentuated	Absent	Moderate	Moderate	Absence of fibers	Absence of fibers	Absent	Absent	Absent
	31733	Yes	2	2	0.5	Moderate	Light	Moderate	Moderate	Absent	Moderate	Accentuated	Accentuated	Accentuated	Absent	Accentuated	Moderate	Absence of fibers	Absence of fibers	Absent	Absent	Absent
	31746	No	5	0	0	Absent	Absent	Absent	Absent	Absent	Moderate	Absent	Moderate	Moderate	Absent	Light	Light	Moderate	Moderate	Absent	Light	Absent
	31771	Yes	7	6	0.5	Accentuated	Light	Moderate	Accentuated	Light	Accentuated	Accentuated	Moderate	Moderate	Absent	Moderate	Moderate	Accentuated	Absence of fibers
	31968	Yes	4	4	0.8	Accentuated	Moderate	Accentuated	Accentuated	Accentuated	Moderate	Absent	Accentuated	Accentuated	Absent	Moderate	Light	Absence of fibers	Absence of fibers	Absent	Absent	Absent
	31981	Yes	11	0	0.05	Light	Absent	Absent	Light	Absent	Moderate	Absent	Light	Light	Absent	Light	Moderate	Moderate	Light	Absent	Moderate	Light
Vasculitis	28202	No	7	0	0	Absent	Absent	Absent	Absent	Absent	Absent	Absent	Absent	Absent	Absent	Absent	Absent	Accentuated	Moderate	Light	Absent	Light
	29490		3	2	0.01	Moderate	Light	Light	Light	Absent	Absent	Absent	Absent	Absent	Light	Absent	Moderate	Accentuated	Moderate	Absent	Absent	Absent
	31595	-		0	0	Light	Absent	Absent	Light	Absent	Light	Light	Moderate	Moderate	Light	Moderate	Absent	Moderate	Light	Absent	Light	Accentuated
	31787	Yes	10	0	0	Light	Absent	Absent	Light	Absent	Moderate	Absent	Light	Light	Absent	Light	Moderate	Moderate	Absence of fibers	Moderate	Absent	Absent
	31801	No	14	0	0	Absent	Absent	Absent	Absent	Absent	Light	Absent	Light	Light	Absent	Light	Light	Moderate	Light	Light	Light	Light
	31804	No	10	0	0	Light	Absent	Absent	Absent	Absent	Light	Absent	Moderate	Moderate	Absent	Light	Absent	Accentuated	Accentuated	Absent	Absent	Moderate
	31911	No	3	0	0	Absent	Absent	Absent	Absent	Absent	Accentuated	Absent	Light	Light	Light	Light	Light	Accentuated	Moderate	Moderate	Light	Absent
	31929	No	7	4	0.25	Moderate	Absent	Light	Moderate	Absent	Light	Absent	Moderate	Moderate	Absent	Moderate	Absent		Moderate
	31980	No	8	0	0.05	Light	Absent	Absent	Light	Absent	Absent	Absent	Light	Light	Absent	Light	Light	Accentuated	Moderate	Absent	Absent	Moderate
